# Supplementary material for: Flip/flop mating-type switching in the methylotrophic yeast Ogataea polymorpha is regulated by an Efg1-Rme1-Ste12 pathway
Source: PLoS Genet. 2017 Nov 27;13(11):e1007092. doi: 10.1371/journal.pgen.1007092 (PMC5720833; doi:10.1371/journal.pgen.1007092)
Supplement: S1 Table — (XLSX) [file pgen.1007092.s011.xlsx]

## Sheet: S1 Table
S1 Table. O. polymorpha genes induced and repressed on nitrogen-depleted (NaKG) vs. rich (YPD) media.
Genes are sorted by the average ratio in the three cell types. The two ends of the ranked list are shown, as well as some other genes of interest.
Genes with the lowest ranks are the ones most strongly induced in NaKG relative to YPD. Genes with the highest ranks are the ones most strongly repressed in NaKG relatove to YPD.
Genes mentioned in the text are highlighted.
				MATa cells			MATalpha cells			MATa/alpha cells			Average
Rank	Gene	S. cerevisiae homolog	Description	Log2 (ratio YPD:NaKG)*	P(Adjusted)		Log2 (ratio YPD:NaKG)*	P(Adjusted)		Log2 (ratio YPD:NaKG)*	P(Adjusted)		Log2 (ratio YPD:NaKG)*
1	OPOL_76848	AMD2	Amidase	-12.0597	7.66263e-287		-12.8718	2.87828e-181		-12.9318	6.13953e-88		-12.6211
2	OPOL_83235	PYD3	Beta-alanine synthase (pyrimidine degradation)	-11.4599	0		-11.3055	0		-10.1684	2.76421e-87		-10.9779
3	OPOL_10751	---	Unknown (cupin superfamiy, DUF861)	-10.5018	0		-9.83602	2.01341e-220		-12.0075	4.72004e-102		-10.7818
4	OPOL_10750	---	Unknown (cupin superfamiy, DUF861)	-10.7827	0		-9.99242	0		-11.3618	1.2956e-140		-10.7123
5	OPOL_51202	INO1	Inositol-3-phosphate synthase	-9.60303	9.80407e-250		-10.036	0		-12.4506	0		-10.6965
6	OPOL_51677	DIP5	Dicarboxylic amino acid permease	-11.8379	9.13398e-289		-11.0815	0		-8.91405	4.11854e-163		-10.6112
7	OPOL_48179	GAP1	General amino acid permease	-10.4246	1.36617e-82		-10.455	2.21211e-71		-8.49165	2.17988e-222		-9.79042
8	OPOL_94540	JLP1	Sulfonate/alpha-ketoglutarate dioxygenase	-10.1423	0		-10.8316	0		-7.46017	0		-9.47803
9	OPOL_44505	AMD2	Amidase	-11.3313	1.07801e-86		-9.7615	2.04386e-138		-6.82877	4.49577e-131		-9.30718
10	OPOL_14111	---	Aldolase II	-9.91754	0		-10.7324	3.32892e-304		-6.93645	4.92848e-101		-9.19547
11	OPOL_94404	DUR3	Urea and polyamine transporter	-10.142	0		-10.0496	0		-7.33712	0		-9.17625
12	OPOL_75026	---	Major facilitator superfamily transporter	-10.4527	3.95642e-202		-10.4027	1.01382e-179		-6.51007	4.08701e-208		-9.12182
13	OPOL_10265	---	Asp/Glu/Hydantoin racemase	-9.53481	1.45855e-85		-9.00665	4.37184e-92		-8.73756	1.85388e-94		-9.093
14	OPOL_48498	---	Carbon-nitrogen hydrolase	-9.65181	3.48933e-88		-10.1967	5.13917e-57		-7.32901	4.63646e-77		-9.05918
15	OPOL_51566	JLP1	Sulfonate/alpha-ketoglutarate dioxygenase	-9.42372	4.68604e-287		-9.84072	0		-7.20636	1.71343e-186		-8.8236
16	OPOL_95129	ARG8	Acetylornithine aminotransferase	-8.71928	2.40831e-199		-9.32234	1.71504e-116		-8.38985	1.62066e-75		-8.81049
17	OPOL_25042	SEO1	Allantoate transporter MFS subfamily	-10.0545	8.96163e-35		-11.5195	1.02676e-34		-4.12808	0.00166031		-8.56734
18	OPOL_17300	THI7	Thiamine transporter	-10.2192	2.31514e-232		-9.3874	1.07627e-231		-5.99522	2.07467e-251		-8.53394
19	OPOL_43259	---	2OG-Fe(II) oxygenase superfamily	-8.54589	1.31195e-45		-8.74863	2.64411e-32		-7.51765	3.95927e-51		-8.27073
20	OPOL_93142	DUR1,2	Urea amidolyase	-8.49581	7.09497e-262		-8.47705	1.23382e-248		-7.40429	1.38805e-281		-8.12572
21	opol_wolfe_66	---	Unknown	-7.49559	0		-7.62411	0		-9.0677	0		-8.06247
22	OPOL_37509	XBP1	Transcriptional repressor induced by stress or starvation	-7.65593	1.36549e-156		-8.9298	2.12025e-74		-6.67047	1.48524e-39		-7.75207
23	OPOL_14107	---	Taurine dioxygenase TauD family	-8.97763	3.4877e-185		-9.2372	1.63776e-288		-4.75258	7.9378e-168		-7.65581
24	OPOL_76258-B	DAL5	Allantoin permease	-8.40343	1.62636e-159		-7.9773	3.55035e-145		-6.43148	2.80683e-127		-7.60407
25	OPOL_17041	SEO1	Allantoate permease	-8.67872	2.63965e-131		-9.88134	1.048e-177		-4.16968	1.72961e-160		-7.57658
…	…	…	…	…	…		…	…		…	…		…
63	OPOL_11437	CZF1-like3	Zn(2)-Cys(6) transcription factor	-6.54165	3.96076e-219		-6.38435	3.5674e-215		-6.11716	1.04571e-184		-6.34772
…	…	…	…	…	…		…	…		…	…		…
107	OPOL_8067	RME1	Transcription factor, repressor of meiosis	-4.68886	5.04032e-81		-4.90055	1.34189e-59		-6.30691	9.63879e-127		-5.29877
…	…	…	…	…	…		…	…		…	…		…
382	OPOL_48863	STE12	Transcription factor, pheromone response pathway	-2.183	2.62871e-104		-2.17818	2.20277e-147		-3.49458	2.57358e-225		-2.62
…	…	…	…	…	…		…	…		…	…		…
…	…	…	…	…	…		…	…		…	…		…
3551	OPOL_95241	EFG1 (PHD1, SOK2)	EFG1 transcription factor	0.305313	0.000279074		0.274713	0.000281718		0.723349	6.49752e-11		0.434458
…	…	…	…	…	…		…	…		…	…		…
5489	OPOL_46049	RPL14A/B	Ribosomal protein L14	4.71487	0		4.63476	0		4.21715	0		4.52226
5490	OPOL_14987	RPL7A	Ribosomal protein L7	4.65195	0		4.42067	0		4.52088	0		4.53117
5491	OPOL_76594	RPL4A/B	Ribosomal protein L4	4.8237	0		4.65748	0		4.12253	0		4.53457
5492	OPOL_15682	RPL15A/B	Ribosomal protein L15	4.67198	0		4.55157	0		4.42842	0		4.55066
5493	OPOL_95162	URH1	Uridine nucleosidase	4.33922	3.6199e-226		4.743	1.17939e-250		4.74361	6.49946e-228		4.60861
5494	OPOL_15401	RKI1	Ribose-5-phosphate ketol-isomerase	4.82633	0.00020518		3.7551	0.000113122		5.36161	6.6908e-06		4.64768
5495	OPOL_15570	RPS4A/B	Ribosomal protein S4	4.68324	0		4.57464	0		4.68963	0		4.64917
5496	OPOL_7652	RPP1A	Ribosomal stalk protein P1 alpha	4.99374	0		4.84879	0		4.20757	0		4.68337
5497	OPOL_101421	RPS6A/B	Ribosomal protein S6	4.8784	0		4.8613	0		4.35186	0		4.69718
5498	OPOL_8837	RPP2A	Ribosomal stalk protein P2 alpha	4.88506	0		4.81733	0		4.43394	0		4.71211
5499	OPOL_93439	RPP1A	Ribosomal stalk protein P1 alpha	4.79334	0		4.73914	0		4.64155	0		4.72468
5500	OPOL_100225	CAR2	L-ornithine transaminase	5.30574	4.05871e-49		4.93331	0		4.16561	0		4.80155
5501	OPOL_17063	RPS2	Ribosomal protein S2	5.13295	0		4.87467	0		4.47757	0		4.82839
5502	OPOL_9037	RPS20	Ribosomal protein S20	5.07152	0		4.89253	0		4.64061	0		4.86822
5503	OPOL_77752	RPL6A/B	Ribosomal protein L6	4.97008	0		5.07675	0		4.62293	0		4.88992
5504	OPOL_76693	RPL9A/B	Ribosomal protein L9	4.85226	0		4.80073	0		5.04945	0		4.90081
5505	OPOL_10231	RPL8A/B	Ribosomal protein L8	5.12706	0		5.10004	0		4.49918	0		4.90876
5506	OPOL_15034	RPL30	Ribosomal protein L30	5.02047	0		4.81003	0		4.95657	0		4.92902
5507	OPOL_6154	RPS9A/B	Ribosomal protein S9	5.40863	0		5.29332	0		4.71564	0		5.1392
5508	OPOL_16406	RPP2B	Ribosomal stalk protein P2 beta	5.44542	0		5.48038	0		4.62481	0		5.18354
5509	OPOL_98107	RPL9A/B	Ribosomal protein L9	5.42864	0		5.30088	0		5.3328	0		5.35411
5510	OPOL_84993	RPS7A/B	Ribosomal protein S7	5.34638	0		5.17896	0		5.60173	0		5.37569
5511	OPOL_101890	RPL5	Ribosomal protein L5	5.75138	0		5.46019	0		5.032	0		5.41452
5512	OPOL_14925	RPL22A/B	Ribosomal protein L22	5.92235	0		5.89511	0		5.22684	0		5.68143
5513	OPOL_6657	RPS22A	Ribosomal protein S22	6.14234	0		5.98383	0		6.28855	0		6.13824
5514	OPOL_94714	RSB1	Putative sphingoid long-chain base (LCB) efflux transporter	8.65714	0		9.3274	6.29038e-298		4.91778	2.42876e-120		7.63411
* Log2 of ratio (TPM in YPD / TPM in NaKG). TPM is transcripts per million.
