# Supplementary material for: Flip/flop mating-type switching in the methylotrophic yeast Ogataea polymorpha is regulated by an Efg1-Rme1-Ste12 pathway
Source: PLoS Genet. 2017 Nov 27;13(11):e1007092. doi: 10.1371/journal.pgen.1007092 (PMC5720833; doi:10.1371/journal.pgen.1007092)
Supplement: S2 Table — (XLSX) [file pgen.1007092.s012.xlsx]

## Sheet: S2 Table
S2 Table. Gene expression differences between O. polymorpha MATa and MATalpha haploid cells. Genes mentioned in the text are highlighted.
(A) Top 25 genes with highest expression in a-cells relative to alpha-cells.
			NaKG media			YPD media
Gene	S. cerevisiae homolog	Description	Log2 (alpha:a ratio)*	P(Adjusted)		Log2 Fold (alpha:a ratio)*	P(Adjusted)
MATa2	MATa2	MATa2 transcription factor	-4.96838	0		-2.57	1.44915e-166
MATa1	MATa1	MATa1 transcription repressor	-1.14801	0		-0.154346	0
OPOL_81024	KAR4	Karyogamy	-0.739672	6.15705e-14		-1.42974	2.29411e-53
OPOL_99969	FUR4	Uracil permease	-0.683375	5.75963e-24		0.0337693	0
OPOL_16387	GCY1	Glycerol dehydrogenase	-0.507526	3.86768e-22		0.0669972	0.998359
OPOL_99974	---	2OG-Fe(II) oxygenase superfamily	-0.501542	5.64842e-19		-0.00421141	0
OPOL_13478	---	Peptidase	-0.494297	0.000349149		0.0353446	0.998359
OPOL_87483	CBR1	Cytochrome b reductase	-0.490164	9.22139e-09		0.0133568	0.998359
OPOL_15405	---	Unknown (DUF3445 family)	-0.480765	1.53528e-13		-0.0372756	0.998359
OPOL_74915	---	Unknown	-0.474369	4.28439e-05		-0.0941981	0.998359
OPOL_95620	DAL5	Allantoate permease	-0.469873	0.000595563		0.136349	0.998359
OPOL_76925	DAL5	Allantoate permease	-0.468971	0.000865875		0.137431	0.998359
OPOL_99924	MCM5	DNA replication	-0.465539	3.74088e-06		-0.179472	0.749861
OPOL_83593	MEP3	Ammonium permease	-0.461577	3.93817e-18		0.0490359	0.998359
OPOL_99970	---	Hydantoinase	-0.461498	3.93817e-18		-0.00495265	0.998359
OPOL_86266	---	Amine oxidase	-0.42555	4.2521e-16		0.104637	0.998359
OPOL_17300	THI7	Thiamine transporter	-0.425303	1.11871e-17		0.0326857	0
OPOL_16965	MIG1	Transcription factor involved in glucose repression	-0.42515	4.61709e-05		-0.0872395	0.998359
OPOL_48925	AMD2	Amidase	-0.424242	4.19428e-06		0.159053	0.727405
OPOL_15801	MCD1	Cohesin complex subunit	-0.419716	4.74992e-07		-0.0419611	0.998359
OPOL_6771	---	Unknown (DUF3445 family)	-0.414008	5.18276e-09		0.054313	0.998359
OPOL_101939	DSD1	D-serine dehydratase	-0.410795	0.000403415		-0.00488437	0.998359
OPOL_88885	OXP1	5-oxoprolinase	-0.402653	4.27214e-08		0.0508828	0.998359
OPOL_17528	---	Fungal-type cellulose-binding domain	-0.40058	1.22239e-06		0.0121449	0.998359
OPOL_94938	MCM4	Pre-DNA replication complex subunit	-0.393899	2.58001e-05		-0.151947	0.80549
(B) Bottom 25 genes with lowest expression in a-cells relative to alpha-cells.
			NaKG media			YPD media
Gene	S. cerevisiae homolog	Description	Log2 (alpha:a ratio)*	P(Adjusted)		Log2 (alpha:a ratio)*	P(Adjusted)
OPOL_15427	ERG25	C-4 methyl sterol oxidase	0.464433	0.00189902		-0.101421	0.998359
OPOL_101965	---	2OG-Fe(II) oxygenase superfamily	0.467627	0.00174386		-0.084309	0.998359
OPOL_101985	JLP1	Sulfonate/alpha-ketoglutarate dioxygenase	0.46916	0.00145496		-0.0398146	0.998359
OPOL_74643	PRX1	Mitochondrial peroxiredoxin	0.47441	2.46198e-11		0.0615596	0.998359
OPOL_16398	---	Unknown	0.483638	1.24911e-17		-0.19491	0.38299
OPOL_83228	SEO1	Allantoate permease	0.490945	0.000832222		0.0165328	0
OPOL_17485	HSP104	Disaggregase; Heat shock protein	0.492425	3.47757e-16		0.0911116	0.998359
OPOL_92932	SEO1	Allantoate permease	0.501289	6.17854e-13		0.0624407	0.998359
OPOL_78317-B	---	Protein kinase	0.507615	6.30667e-11		-0.110484	0.998359
OPOL_16496	DAL5	Allantoate permease	0.515883	0.000158045		-0.0443856	0.998359
OPOL_83232	DAL5	Allantoate permease	0.520358	0.000110918		-0.0223371	0
OPOL_98828	DIP5	Dicarboxylic amino acid permease	0.524122	7.58458e-10		0.0210924	0.998359
OPOL_14165	---	Unknown	0.540402	0		0.0742582	0.998359
OPOL_75355-B	YAT1	Carnitine acetyltransferase	0.542126	8.68122e-11		0.448112	8.21902e-05
OPOL_77497	FMO1	Flavin-containing monooxygenase	0.552886	0.000111997		-0.0702822	0
OPOL_15960	JLP1	Sulfonate/alpha-ketoglutarate dioxygenase	0.553867	7.99115e-05		0.0217405	0.998359
OPOL_17041	SEO1	Allantoate permease	0.562902	7.91125e-05		-0.00373301	0
opol_wolfe_186	---	Unknown	0.563088	2.59007e-05		-0.0391286	0.998359
OPOL_24530	BDH2	Medium-chain alcohol dehydrogenase	0.60403	4.83633e-24		-0.0861195	0.998359
OPOL_25033	DAL5	Allantoate permease	0.608261	1.47395e-05		-0.0135464	0
OPOL_103795	DIP5	Dicarboxylic amino acid permease	0.623213	7.47336e-06		-0.0121581	0.998359
OPOL_96616	YHK8	DHA1 family antiporter	0.645385	5.51834e-25		0.215692	0.514574
OPOL_17140	AGP3	Low-affinity amino acid permease	0.70011	2.28228e-16		-0.0685294	0.998359
OPOL_16705	YCT1	High-affinity cysteine-specific transporter	0.735768	3.58694e-16		-0.0513161	0
MATalpha2	MATalpha2	MATalpha2 transcription repressor	5.28206	0		3.12922	6.63279e-285
MATalpha1	MATalpha1	MATalpha1 transcription factor	5.73973	0		1.92632	2.22499e-91
* Log2 of ratio (TPM in alpha-cells)/(TPM in a-cells). Genes are sorted by the ratio in NaKG media. TPM is transcripts per million.
