# Supplementary material for: Flip/flop mating-type switching in the methylotrophic yeast Ogataea polymorpha is regulated by an Efg1-Rme1-Ste12 pathway
Source: PLoS Genet. 2017 Nov 27;13(11):e1007092. doi: 10.1371/journal.pgen.1007092 (PMC5720833; doi:10.1371/journal.pgen.1007092)
Supplement: S3 Table — (XLSX) [file pgen.1007092.s013.xlsx]

## Sheet: Table S3A
S3 Table. Genes with highest expression differences between haploid (MATa) and diploid (MATa/α) O. polymorpha cells, in YPD media and NaKG media.
The top (haploid-specific) and bottom (diploid-specific) genes in a ranked list, sorted by Log2 expression ratio in (A) YPD media, and (B) NaKG media, are shown on the two tabs. A few other genes of interest are also shown.
					NaKG media			YPD media
Rank	Gene	S. cerevisiae homolog	Description		Log2 (ratio diploid a/a : haploid a)*	P(Adjusted)		Log2 (ratio diploid a/a : haploid a)*	P(Adjusted)
1	opol_wolfe_142	---	Serine-rich protein		-5.72144	1.58434e-255		-5.98261	6.53801e-116
2	opol_wolfe_141	---	Serine-rich protein		-2.73101	2.4802e-26		-5.49431	2.01654e-77
3	OPOL_15816	---	High-affinity potassium transporter (HAK1_DEBOC)		-2.10118	6.54995e-89		-4.26854	1.75536e-272
4	OPOL_16666	---	Helix-loop-helix DNA-binding domain		-0.630542	0.249787		-4.2486	3.53332e-55
5	OPOL_16966	CRZ1-like	Transcription factor		-2.80769	8.18937e-10		-4.07928	1.81931e-37
6	OPOL_94203	CZF1-like2	Transcription factor		-5.18932	1.64902e-246		-3.72059	4.83059e-85
7	OPOL_95826	DAL5	Allantoate permease		-1.48595	1.4374e-47		-3.65991	1.73387e-78
8	OPOL_76045	GAT1	Transcriptional activator, nitrogen catabolite repression		-2.64363	6.42115e-68		-3.26518	3.14445e-41
9	CZF1-like1	CZF1-like1	Transcription factor		-1.90976	1.15176e-12		-3.20039	2.96824e-14
10	OPOL_51202	INO1	Inositol-3-phosphate synthase		-0.618345	5.0406e-24		-3.15308	6.68393e-33
11	OPOL_94714	RSB1	Putative sphingoid long-chain base efflux transporter		0.570485	0.168565		-3.10354	1.67326e-218
12	OPOL_15772	SPE1	Ornithine decarboxylase		-1.00515	1.0388e-13		-2.99766	5.5782e-277
13	OPOL_49307	MEP2	Ammonium permease		-0.389893	5.5324e-10		-2.85495	2.12159e-228
14	OPOL_42796	NCE103	Carbonic anhydrase		-2.00575	2.91109e-113		-2.82785	9.78722e-122
15	OPOL_92829	VBA1	Permease of basic amino acids in the vacuolar membrane		-2.68096	1.45292e-59		-2.75999	3.20659e-35
16	OPOL_17098	SPE2	S-adenosylmethionine decarboxylase		-1.54535	5.97027e-35		-2.75981	5.82084e-262
17	opol_wolfe_65	CRG1	S-AdoMet-dependent methyltransferase		-0.0830585	0.472521		-2.74933	2.80256e-52
18	OPOL_48411	CMK2	Calmodulin-dependent protein kinase		-0.547994	7.78185e-11		-2.66525	7.73824e-11
19	OPOL_16967	YPR127W	Putative pyridoxine 4-dehydrogenase		-2.81552	5.01641e-32		-2.64152	2.61506e-29
20	OPOL_16993	MGA1	Transcription factor; regulation of pseudohyphal growth		-1.97065	1.68994e-54		-2.60853	8.15544e-119
21	OPOL_82527	SIT1	Ferrioxamine B transporter		-2.70763	1.70957e-123		-2.58778	5.37574e-36
22	OPOL_75355-A	---	Unknown		-1.68535	2.70003e-15		-2.57654	9.67466e-28
23	OPOL_77030	DDR48	DNA damage-responsive protein		0.00299399	0.977589		-2.54924	8.94877e-273
24	OPOL_88534	FAU1	5,10-methenyltetrahydrofolate synthetase		-2.37935	3.99517e-42		-2.53133	8.47554e-27
25	OPOL_75704	---	Xanthine/uric acid permease		-0.913017	1.36905e-18		-2.47747	5.66651e-45
…	…	…	…		…	…		…	…
112	OPOL_95241	EFG1 (PHD1, SOK2)	EFG1 transcription factor		-1.89471	1.41778e-87		-1.47077	1.64232e-65
…	…	…	…		…	…		…	…
424	OPOL_48863	STE12	transcription factor, pheromone response pathway		0.322472	0.000418338		-0.969257	2.65534e-12
…	…	…	…		…	…		…	…
650	OPOL_93012	EFG1 paralog	Paralog of O. polymorpha EFG1		-0.980073	2.66261e-38		-0.786246	1.22868e-26
…	…	…	…		…	…		…	…
2434	OPOL_8067	RME1	Transcription factor, repressor of meiosis		1.46069	3.82807e-50		-0.145522	0.793158
…	…	…	…		…	…		…	…
5490	OPOL_15956	---	Unknown		0.975496	1.22711e-14		2.69515	3.00332e-12
5491	OPOL_17041	SEO1	Allantoate permease		-1.29699	7.09545e-07		2.72744	7.26699e-14
5492	OPOL_15486	STL1	Glycerol proton symporter		2.92805	1.17721e-128		2.75249	3.66136e-30
5493	OPOL_98306	PNC1	Nicotinamidase		3.05634	2.70142e-191		2.81134	3.6278e-32
5494	OPOL_23055	TNA1	Nicotinic acid plasma membrane permease		2.25712	7.39468e-27		2.87804	1.4196e-31
5495	OPOL_17044	YGR012W	Putative cysteine synthase		1.20932	4.24383e-31		2.93108	2.44416e-39
5496	opol_wolfe_113	OYE2	Old yellow enzyme		1.11349	8.64831e-22		3.03344	1.26511e-205
5497	OPOL_16480	---	Unknown		4.00001	0		3.13256	5.45289e-18
5498	OPOL_16654	FMO1	Flavin-containing monooxygenase		2.69716	4.31582e-61		3.16578	4.78992e-298
5499	OPOL_23470	ICL2	2-methylisocitrate lyase		1.27424	9.6625e-37		3.17435	7.0363e-21
5500	OPOL_16321	HSP26	Small heat shock protein with chaperone activity		4.34479	0		3.17464	2.04289e-39
5501	OPOL_16655	FEN2	Pantothenate transporter		0.0778281	0.727695		3.44712	4.2119e-128
5502	OPOL_9609	YNL134C	Putative dehydrogenase		-3.22392	3.93148e-22		3.65909	7.69523e-35
5503	OPOL_96616	YHK8	DHA1 family antiporter		2.6568	2.06001e-179		3.79227	0
5504	OPOL_77222	ATO2	Ammonia transport outwards		6.47061	7.07718e-81		3.91145	0
5505	OPOL_82822	---	FAD dependent oxidoreductase		1.70694	3.74283e-89		3.92305	8.56696e-169
5506	OPOL_77487	---	Salicylate hydroxylase		0.432748	0.26925		4.02184	2.77174e-67
5507	OPOL_16705	YCT1	High-affinity cysteine-specific transporter		0.983285	7.60415e-20		4.0769	1.75929e-85
5508	MATalpha1	MATalpha1	MATalpha1 transcription factor**		8.754	1.38349e-146		4.72713	1.22823e-32
5509	MATalpha2	MATalpha2	MATalpha2 transcription repressor**		6.92743	0		4.99451	5.33189e-202
5510	OPOL_76936	DAL81	Transcription factor, multiple nitrogen degradation pathways		5.65269	7.49114e-23		5.23738	2.17933e-38
5511	OPOL_75596	PGC1	Phosphatidyl glycerol phospholipase C		5.08298	3.60853e-239		5.59401	4.61007e-196
5512	OPOL_16706	---	Unknown		7.67488	5.30742e-51		5.76457	8.91268e-47
5513	OPOL_75778	AAH1	Adenine deaminase		9.46872	6.60883e-140		8.12089	5.73981e-137
5514	OPOL_93168	DAL5	Allantoate permease		9.52694	0		9.10249	1.15565e-224
* Log2 of ratio (TPM in diploid a/alpha cells)/(TPM in haploid a-cells).
** MATα1 and MATα2 genes are expressed in MATa/α diploids but not MATa cells.

## Sheet: Table S3B
S3 Table. Genes with highest expression differences between haploid (MATa) and diploid (MATa/α) O. polymorpha cells, in YPD media and NaKG media.
The top (haploid-specific) and bottom (diploid-specific) genes in a ranked list, sorted by Log2 expression ratio in (A) YPD media, and (B) NaKG media, are shown on the two tabs. A few other genes of interest are also shown.
					NaKG media			YPD media
Rank	Gene	S. cerevisiae homolog	Description		Log2 (ratio diploid a/a : haploid a)*	P(Adjusted)		Log2 (ratio diploid a/a : haploid a)*	P(Adjusted)
1	OPOL_25042	SEO1	Allantoate transporter MFS subfamily		-6.02082	3.26624e-38		-0.110294	0
2	opol_wolfe_142	---	Serine-rich protein		-5.72144	1.58434e-255		-5.98261	6.53801e-116
3	OPOL_15520	---	Unknown, YTAG repeats		-5.26578	7.43725e-240		-1.38798	0.000281102
4	OPOL_94203	CZF1-like2	Transcription factor		-5.18932	1.64902e-246		-3.72059	4.83059e-85
5	OPOL_101985	JLP1	Sulfonate/alpha-ketoglutarate dioxygenase		-5.05453	2.82913e-68		-0.5018	0.102194
6	OPOL_17317	---	Serine-rich protein		-4.60149	0		-1.978	6.73056e-158
7	OPOL_15480	ADH6	Alcohol dehydrogenase		-4.10757	2.30776e-304		1.29471	3.83724e-07
8	OPOL_92399	STP3	Zinc finger protein		-3.98216	1.3063e-22		-0.923018	0.0540233
9	OPOL_25032	FMO1	Flavin monoxygenase		-3.93237	4.75865e-15		-0.442358	0
10	OPOL_15429	PCL2	Cyclin		-3.9057	2.74105e-105		-1.9406	3.09577e-50
11	OPOL_25163	VBA2	Permease of basic amino acids in the vacuolar membrane		-3.4831	1.61074e-18		-0.271589	0
12	OPOL_50910	---	Arylsulfotransferase		-3.4565	6.14465e-10		0.0929243	0.872466
13	opol_GAGA	PIN3, LSB1	Inhibitor of actin nucleation		-3.39789	3.22814e-20		0.175653	0
14	OPOL_16375	YKL077W	Unknown (DUF4448 predicted membrane glycoprotein)		-3.36278	1.01975e-17		1.12672	0.00180423
15	OPOL_9302	---	Unknown		-3.31105	2.23006e-114		-1.21789	5.10912e-20
16	OPOL_103795	DIP5	Dicarboxylic amino acid permease		-3.30939	1.43383e-49		-0.0338714	0.876909
17	OPOL_99969	FUR4	Uracil permease		-3.25604	1.50367e-189		0.653554	0.185319
18	OPOL_9609	YNL134C	NADH-dependent aldehyde reductase		-3.22392	3.93148e-22		3.65909	7.69523e-35
19	OPOL_75480-B	RNR1	Ribonucleotide reductase		-3.19127	6.81048e-297		-1.69819	8.05122e-131
20	OPOL_94938	MCM4	Pre-DNA replication complex subunit		-3.17607	1.38176e-88		-2.01241	2.32689e-53
21	OPOL_94215-A	---	Unknown		-3.12522	1.29237e-261		-1.83982	6.12699e-168
22	OPOL_15343	SUL2	Sulfate permease		-3.03937	4.65188e-212		-0.70012	6.7388e-17
23	OPOL_17297	STL1	Glycerol proton symporter		-3.00316	1.31786e-29		-0.691632	0.0124154
24	OPOL_17153	CTS1	Chitinase		-2.9534	3.05553e-264		-0.891894	2.03729e-44
25	OPOL_16260	CLA4, SKM1	Protein kinase (PAK family)		-2.91859	1.0739e-123		-1.02954	3.01709e-43
…	…	…	…		…	…		…	…
183	OPOL_95241 (EFG1)	EFG1 (PHD1, SOK2)	EFG1 transcription factor		-1.89471	1.41778e-87		-1.47077	1.64232e-65
…	…	…	…		…	…		…	…
859	OPOL_93012	EFG1 paralog	Paralog of O. polymorpha EFG1		-0.980073	2.66261e-38		-0.786246	1.22868e-26
…	…	…	…		…	…		…	…
3433	OPOL_48863	STE12	transcription factor, pheromone response pathway		0.322472	0.000418338		-0.969257	2.65534e-12
…	…	…	…		…	…		…	…
5323	OPOL_8067	RME1	Transcription factor, repressor of meiosis		1.46069	3.82807e-50		-0.145522	0.793158
…	…	…	…		…	…		…	…
5490	OPOL_44479	STF2, TMA10	Unknown		3.17517	4.88235e-173		2.22423	2.741e-36
5491	OPOL_16600	MDM36	Mitochondrial morphology		3.30225	1.10188e-272		1.61337	2.04103e-17
5492	OPOL_76322	RGI, RGI2	Unknown, energy metabolism		3.42673	0		1.65893	1.63927e-14
5493	OPOL_15427	ERG25	C-4 methyl sterol oxidase		3.44685	1.27065e-29		1.1642	1.02608e-34
5494	OPOL_tiny	---	Unknown, tiny, highly expressed gene		3.73633	5.34321e-255		1.98252	4.51491e-86
5495	OPOL_17145	---	Nucleotidase (SurE family)		3.8941	2.49694e-16		0.124195	0.839774
5496	OPOL_16480	---	Unknown		4.00001	0		3.13256	5.45289e-18
5497	OPOL_10072	---	Class II aldolase, tagatose bisphosphate family		4.00817	4.37917e-48		1.73248	1.18765e-09
5498	OPOL_97447	CBR1	Microsomal cytochrome b reductase		4.07173	3.05396e-10		0	0
5499	OPOL_14165	---	Unknown		4.29339	2.44815e-97		1.02816	1.32171e-10
5500	OPOL_22591	BDH1	Butanediol dehydrogenase		4.34165	0		2.44735	4.5864e-14
5501	OPOL_16321	HSP26	Small heat shock protein		4.34479	0		3.17464	2.04289e-39
5502	OPOL_81024	KAR4	Karyogamy transcription factor		4.42703	0		2.48827	8.84755e-190
5503	opol_wolfe_186	---	Unknown, methylotrophs-specific		4.53382	0		1.76643	9.23385e-16
5504	OPOL_92326-A	IME4	Meiotic mRNA N6-adenosine methyltransferase		4.77003	0		2.63609	2.64139e-121
5505	OPOL_75596	PGC1	Phosphatidyl glycerol phospholipase C		5.08298	3.60853e-239		5.59401	4.61007e-196
5506	OPOL_37951	TNA1	Nicotinic acid permease		5.18555	2.31381e-18		2.43219	1.48766e-06
5507	OPOL_76936	DAL81	Transcription factor, nitrogen degradation		5.65269	7.49114e-23		5.23738	2.17933e-38
5508	OPOL_77222	ATO2	Ammonia transport outwards		6.47061	7.07718e-81		3.91145	0
5509	MATalpha2	MATalpha2	MATalpha2 transcription repressor**		6.92743	0		4.99451	5.33189e-202
5510	OPOL_16706	---	Unknown, methylotrophs-specific, telomeric		7.67488	5.30742e-51		5.76457	8.91268e-47
5511	OPOL_13497	LYP1	Lysine permease		8.5568	1.35311e-89		0.76031	0
5512	MATalpha1	MATalpha1	MATalpha1 transcription factor**		8.754	1.38349e-146		4.72713	1.22823e-32
5513	OPOL_75778	AAH1	Adenine deaminase		9.46872	6.60883e-140		8.12089	5.73981e-137
5514	OPOL_93168	DAL5	Allantoate permease		9.52694	0		9.10249	1.15565e-224
* Log2 of ratio (TPM in diploid a/alpha cells)/(TPM in haploid a-cells).
** MATα1 and MATα2 genes are expressed in MATa/α diploids but not MATa cells.
