# Supplementary material for: Flip/flop mating-type switching in the methylotrophic yeast Ogataea polymorpha is regulated by an Efg1-Rme1-Ste12 pathway
Source: PLoS Genet. 2017 Nov 27;13(11):e1007092. doi: 10.1371/journal.pgen.1007092 (PMC5720833; doi:10.1371/journal.pgen.1007092)
Supplement: S4 Table — O. polymorpha genes with largest expression differences in efg1Δ vs. WT cells in different media: (A) NaKG media plus ammonium sulfate (nitrogen-replete); (B) NaKG media (nitrogen-poor); (C) SD media (nitrogen-replete); (D) SD media without nitrogen (nitrogen-poor). (XLSX) [file pgen.1007092.s014.xlsx]

## Sheet: Table S4A
S4 Table (tabs A-D). O. polymorpha genes with largest expression differences in efg1Δ vs. WT cells in different media.
Gene lists are sorted by Log2 of ratios of TPM (transcripts per million) values for the two strains. Genes mentioned in the text are highlighted.
(A) efg1Δ versus WT in NaKG+N media (nitrogen-rich: NaKG plus ammonium sulfate)
Gene	S. cerevisiae homolog	Description	Log2 (ratio Δefg1:WT)	P(Adjusted)
OPOL_95241 (EFG1)	PHD1, SOK2	EFG1 transcription factor	-5.52614	2.19117e-192
OPOL_15480	ADH6	Alcohol dehydrogenase	-2.27321	4.63784e-64
OPOL_74420	---	Unknown	-2.12064	1.24939e-87
OPOL_95398-B	---	Unknown	-1.96969	6.48097e-74
OPOL_94203 (CZF1-like2)	CZF1-like2	Transcription factor	-1.95331	1.16867e-44
OPOL_97513-A	---	Myo-inositol transporter	-1.77841	6.67882e-26
OPOL_9777	---	Unknown	-1.76485	1.88804e-23
OPOL_93816	HXT8	Hexose transporter	-1.71709	1.35214e-25
OPOL_7784 (MIT1)	MIT1 (WOR1 paralog)	Transcriptional regulator of pseudohyphal growth	-1.51131	3.91516e-32
OPOL_76848	AMD2	Amidase	-1.33558	1.57309e-15
OPOL_16764	ALD5	Mitochondrial aldehyde dehydrogenase	-1.23632	9.37599e-19
OPOL_10662	AMD2	Putative amidase	-1.21341	6.87861e-11
opol_GAGA	PIN3, LSB1	Inhibitor of actin nucleation	-1.14084	1.33762e-09
OPOL_15412	ADH3	Mitochondrial alcohol dehydrogenase	-1.12788	1.26553e-24
OPOL_24356	---	Respiratory-chain NADH dehydrogenase, 30 kDa subunit	-1.11531	1.1143e-17
OPOL_94867	ECI1	Peroxisomal delta3,delta2-enoyl-CoA isomerase	-1.0903	9.01243e-07
OPOL_93248	---	NADH-ubiquinone oxidoreductase MWFE subunit	-1.06798	1.36622e-12
OPOL_95533	CTA1	Catalase A, breaks down hydrogen peroxide in the peroxisomal matrix	-1.05736	3.04179e-18
OPOL_16666	---	Helix-loop-helix DNA-binding domain	-1.05623	4.64748e-05
OPOL_94548	PXA1	Subunit of peroxisomal ATP-binding cassette transporter complex	-1.05481	2.88839e-15
OPOL_93183	POT1	3-ketoacyl-CoA thiolase, beta-oxidation of fatty acids	-1.04059	6.12342e-16
OPOL_16302	---	NADH-ubiquinone oxidoreductase B18 subunit (NDUFB7)	-1.0217	9.47265e-12
OPOL_15277	---	NADH ubiquinone oxidoreductase, 20 kDa subunit	-1.01667	5.17513e-12
OPOL_23179	---	NADH-ubiquinone oxidoreductase 49 kDa subunit, mitochondrial	-1.0097	6.53773e-11
OPOL_95905	---	NADH-ubiquinone oxidoreductase 23 kDa subunit, mitochondrial	-0.970235	1.61576e-14
…	…	…	…	…
OPOL_16195	PEP1	Type I transmembrane sorting receptor for multiple vacuolar hydrolases	1.3378	1.93114e-14
OPOL_40691	HAP3	Transcriptional activator of respiratory gene expression	1.35877	1.67402e-19
OPOL_95634	---	Pimeloyl-ACP methyl ester carboxylesterase	1.36022	3.04136e-12
OPOL_15876	MNN14	Mannosyltransferase	1.36134	4.16703e-31
OPOL_83217	SOR2	Sorbitol dehydrogenase	1.39069	8.05274e-14
OPOL_8053	---	Unknown	1.39826	7.68574e-32
OPOL_16705	YCT1	High-affinity cysteine-specific transporter	1.39839	6.71517e-24
OPOL_15486	STL1	Glycerol proton symporter	1.41552	2.67285e-15
OPOL_17140	AGP3	Low-affinity amino acid permease	1.4223	2.83869e-19
OPOL_17145	---	Nucleotidase (SurE family)	1.474	6.86349e-37
OPOL_16376	---	Ser/Ala rich protein	1.47719	1.33307e-22
opol_wolfe_76	---	Unknown	1.47928	1.31717e-14
OPOL_16375	YKL077W	Unknown (DUF4448 predicted membrane glycoprotein)	1.48153	2.43567e-16
OPOL_15562	YKL077W	Unknown (DUF4448 predicted membrane glycoprotein)	1.51498	3.81049e-29
OPOL_17317	---	Serine-rich protein	1.51863	3.57061e-22
OPOL_95632	----	N-acetylgalactosamine-6-sulfatase	1.59616	1.16797e-31
OPOL_78338	ZPS1	Putative GPI-anchored protein	1.6349	2.67285e-15
OPOL_17144	---	Nucleotidase (SurE family)	1.84847	6.65087e-62
OPOL_8158	DCG1	Allantoin racemase	1.8531	6.47538e-34
OPOL_12452	---	Unknown (methylotroph-specific)	2.07677	1.13606e-22
OPOL_8067 (RME1)	RME1	Transcription factor, repressor of meiosis	2.16177	8.20736e-28
OPOL_13100-A	---	Unknown	2.27922	3.67218e-42
opol_wolfe_108	---	ORF in 3' UTR of RME1, unlikely to be functional	2.29685	3.62476e-33
OPOL_95134	---	Pyridine nucleotide-disulphide oxidoreductase	3.0269	3.02978e-162
OPOL_6106	---	Unknown	3.03797	1.29399e-89

## Sheet: Table S4B
S4 Table (tabs A-D). O. polymorpha genes with largest expression differences in efg1Δ vs. WT cells in different media.
Gene lists are sorted by Log2 of ratios of TPM (transcripts per million) values for the two strains. Genes mentioned in the text are highlighted.
(B) efg1Δ versus WT in NaKG media (nitrogen-poor)
Gene	S. cerevisiae homolog	Description	Log2 (ratio Δefg1:WT)	P(Adjusted)
OPOL_95241 (EFG1)	PHD1, SOK2	EFG1 transcription factor	-7.26651	1.83494e-101
OPOL_101985	JLP1	Sulfonate/alpha-ketoglutarate dioxygenase	-4.35294	5.42058e-45
OPOL_25042	SEO1	Allantoate transporter MFS subfamily	-3.77082	5.40825e-20
OPOL_51566	JLP1	Sulfonate/alpha-ketoglutarate dioxygenase	-3.57906	3.05906e-55
OPOL_16553	ENA5	P-type ATPase sodium pump	-3.47212	2.8963e-44
OPOL_16764	ALD5	Mitochondrial aldehyde dehydrogenase	-3.33649	3.73556e-29
OPOL_9777	---	Unknown	-3.24045	1.89908e-39
OPOL_77497	FMO1	Flavin-containing monooxygenase	-2.47038	1.90424e-11
OPOL_10725	---	Unknown	-2.46658	7.86027e-16
opol_GAGA	PIN3, LSB1	Inhibitor of actin nucleation	-2.34703	3.52105e-18
OPOL_15520	---	Unknown, YTAG repeats	-2.31022	4.44043e-15
OPOL_94540	JLP1	Sulfonate/alpha-ketoglutarate dioxygenase	-2.3037	1.29424e-14
OPOL_6449	---	Unknown	-2.25302	5.84947e-11
OPOL_95398-B	---	Unknown	-2.23665	9.90509e-17
OPOL_16496	DAL5	Allantoate permease	-2.2113	4.43313e-15
OPOL_74420	---	Unknown	-2.05897	1.30127e-25
OPOL_51677	DIP5	Dicarboxylic amino acid permease	-1.99828	1.10365e-18
OPOL_8674	---	Unknown (methylotroph-specific)	-1.96486	3.34889e-06
OPOL_14107	---	Taurine dioxygenase TauD family	-1.96177	5.90088e-11
OPOL_94203 (CZF1-like2)	CZF1-like2	Transcription factor	-1.89147	3.7542e-07
OPOL_97513-A	---	Myo-inositol transporter	-1.81386	1.99443e-13
OPOL_9611	---	D-xylose-NADP dehydrogenase	-1.81089	2.76631e-11
OPOL_15343	SUL2	Sulfate permease	-1.75503	5.44071e-11
OPOL_83228	SEO1	Allantoate permease	-1.73714	2.8519e-07
OPOL_15277	---	NADH ubiquinone oxidoreductase, 20 kDa subunit	-1.71777	2.08059e-05
…	…	…	…	…
transcript9	---	Noncoding RNA, chr. 1 bases 1363090..1363680	1.51398	2.93779e-07
OPOL_51622	SIT1	Ferrioxamine B transporter	1.54029	0
OPOL_81223	MRT4	Protein involved in mRNA turnover and ribosome assembly	1.54318	0.000204616
OPOL_93119	TSR1	Processing of 20S pre-rRNA	1.54537	4.73838e-05
OPOL_16573	---	Putative amino acid transporter	1.54976	2.69632e-07
OPOL_49058	RPA12	RNA polymerase I subunit A12.2	1.55332	0.000294513
OPOL_82849	NIP7	Nucleolar protein required for 60S ribosome subunit biogenesis	1.55478	0.000187194
OPOL_16404	OPT2	Oligopeptide transporter	1.5905	3.80714e-05
OPOL_92179	RPF2	Processing of pre-rRNA	1.59645	0.000118716
OPOL_100528	GCD14	Subunit of tRNA (1-methyladenosine) methyltransferase	1.60966	1.2268e-05
OPOL_76360	---	Unknown	1.62814	5.06315e-08
OPOL_95134	---	Pyridine nucleotide-disulphide oxidoreductase	1.64636	2.16032e-06
OPOL_78338	ZPS1	Putative GPI-anchored protein	1.67317	0
OPOL_101176	UGA4	Permease, GABA transport protein	1.68533	6.63488e-09
OPOL_93907	NOC3	66S ribosomal precursor transport	1.70274	9.95913e-05
OPOL_16876	---	Unknown	1.71834	3.80714e-05
OPOL_82527	SIT1	Ferrioxamine B transporter	1.74309	1.54763e-07
OPOL_6106	---	Unknown	1.76854	5.00963e-09
OPOL_8781	---	Nucleoside deaminase	1.85594	1.95908e-14
OPOL_7435	YPR013C	Putative zinc finger protein	1.87314	3.23385e-14
OPOL_13167	STE14	a-factor processing, farnesyl cysteine-carboxyl methyltransferase	1.88608	1.46229e-16
OPOL_96052	RKM4	Ribosomal lysine methyltransferase	1.89888	8.25298e-05
OPOL_15172	---	Unknown (methylotroph-specific)	2.76011	9.39789e-24
OPOL_13100-A	---	Unknown	2.96517	2.38041e-30
OPOL_12452	---	Unknown (methylotroph-specific)	3.54439	1.52825e-30

## Sheet: Table S4C
S4 Table (tabs A-D). O. polymorpha genes with largest expression differences in efg1Δ vs. WT cells in different media.
Gene lists are sorted by Log2 of ratios of TPM (transcripts per million) values for the two strains. Genes mentioned in the text are highlighted.
(C) efg1Δ versus WT in SD media (nitrogen-rich)
Gene	S. cerevisiae homolog	Description	Log2 (ratio Δefg1:WT)	P(Adjusted)
OPOL_95241 (EFG1)	PHD1, SOK2	EFG1 transcription factor	-5.70071	4.08425e-157
OPOL_77497	FMO1	Flavin-containing monooxygenase	-1.53055	7.36186e-10
OPOL_10662	AMD2	Putative amidase	-1.50704	1.93839e-10
OPOL_7784	MIT1 (WOR1 paralog)	Transcriptional regulator of pseudohyphal growth	-1.49328	1.43861e-19
OPOL_95398-B	---	Unknown	-1.31424	2.15218e-19
OPOL_49307	MEP2	Ammonium permease	-1.1857	9.84565e-18
OPOL_74420	---	Unknown	-1.10614	1.8622e-11
OPOL_94203 (CZF1-like2)	CZF1-like2	Transcription factor	-1.07982	1.26751e-07
opol_GAGA	PIN3, LSB1	Inhibitor of actin nucleation	-1.0548	0.000223527
OPOL_15412	ADH3	Mitochondrial alcohol dehydrogenase	-1.04646	1.12804e-09
OPOL_102790	---	Dipeptide peptidase	-1.0428	0.000282785
OPOL_16974	---	Unknown (glycogen binding domain)	-0.966404	0.000713545
OPOL_51566	JLP1	Sulfonate/alpha-ketoglutarate dioxygenase	-0.95565	1.69191e-05
OPOL_86266	---	Amine oxidase	-0.949395	1.98668e-05
OPOL_15794	---	Unknown	-0.946145	1.2085e-07
OPOL_77420	PIG1, GAC1	Regulatory subunit for protein phosphatase (PP1)	-0.940952	3.99072e-09
OPOL_15858	URH1	Uridine nucleosidase (uridine-cytidine N-ribohydrolase)	-0.936596	0.000311508
OPOL_16764	ALD5	Mitochondrial aldehyde dehydrogenase	-0.923267	4.01921e-10
OPOL_16108	FTR1	High affinity iron permease	-0.905768	0.000112268
OPOL_93816	HXT8	Hexose transporter	-0.897471	0.000903486
OPOL_94867	ECI1	Peroxisomal delta3,delta2-enoyl-CoA isomerase	-0.892127	0.00107132
OPOL_16373	JEN1	Monocarboxylate/proton symporter	-0.870524	3.60936e-09
OPOL_15719	AIP1	Actin cortical patch component	-0.869812	1.89837e-09
OPOL_90462	GDT1	Calcium transporter	-0.864362	0.0174401
OPOL_83869	ARG8	Acetylornithine aminotransferase	-0.854371	0.00202723
…	…	…	…	…
OPOL_76918	VBA5	Basic amino acid permease	1.21964	1.42768e-09
opol_wolfe_62	PEX22	Peroxin 22	1.26808	6.05118e-16
OPOL_15486	STL1	Glycerol proton symporter	1.2838	4.79705e-12
OPOL_38129	---	Isopenicillin N synthase domain	1.29296	3.64938e-09
OPOL_96478	---	SPFH (Band 7) domain	1.30722	1.27294e-10
OPOL_78338	ZPS1	Putative GPI-anchored protein	1.31092	0
OPOL_17262	---	Unknown	1.39153	4.29183e-12
OPOL_16705	YCT1	High-affinity cysteine-specific transporter	1.43333	2.05917e-15
opol_wolfe_76	---	Unknown	1.53564	4.9722e-12
OPOL_75115-A	---	Unknown	1.56336	4.29183e-12
OPOL_7404	---	Lactam utilization protein lamB	1.5827	1.84646e-12
transcript9	---	Noncoding RNA, chr. 1 bases 1363090..1363680	1.59297	1.16109e-10
OPOL_13167	STE14	a-factor processing, farnesyl cysteine-carboxyl methyltransferase	1.59774	2.16284e-19
OPOL_47736	DAL1	Allantoinase	1.63726	1.27041e-09
OPOL_15876	MNN14	Mannosyltransferase	1.63731	2.83506e-27
OPOL_95632	---	N-acetylgalactosamine-6-sulfatase	1.67593	1.80784e-16
OPOL_93142	DUR1,2	Urea amidolyase	1.85294	3.96472e-19
OPOL_8158	DCG1	Allantoin racemase	1.90273	5.49494e-24
OPOL_17317	---	Serine-rich protein	1.99561	3.09641e-35
OPOL_13100-A	---	Unknown	2.16812	7.87914e-21
OPOL_46928		Plasma membrane transporter for both urea and polyamines, expression is highly sensitive to nitrogen catabolite repression and induced by allophanate, the last intermediate of the allantoin degradative pathway	2.45079	1.0612e-28
OPOL_12452	---	Unknown (methylotroph-specific)	2.60709	3.38198e-36
opol_wolfe_108	---	ORF in 3' UTR of RME1, unlikely to be functional	2.71265	7.20465e-33
OPOL_8067 (RME1)	RME1	Transcription factor, repressor of meiosis	2.71737	7.77673e-32
OPOL_6106	---	Unknown	3.50925	7.53943e-92

## Sheet: Table S4D
S4 Table (tabs A-D). O. polymorpha genes with largest expression differences in efg1Δ vs. WT cells in different media.
Gene lists are sorted by Log2 of ratios of TPM (transcripts per million) values for the two strains. Genes mentioned in the text are highlighted.
(D) efg1Δ versus WT in SD_minus_N media (nitrogen-poor; synthetic defined media without nitrogen)
Gene	S. cerevisiae homolog	Description	Log2 (ratio Δefg1:WT)	P(Adjusted)
OPOL_95241 (EFG1)	PHD1, SOK2	EFG1 transcription factor	-6.20098	9.40031e-131
OPOL_9777	---	Unknown	-2.32035	2.21365e-15
OPOL_51677	DIP5	Dicarboxylic amino acid permease	-1.75221	6.69932e-09
OPOL_7784 (MIT1)	MIT1 (WOR1 paralog)	Transcriptional regulator of pseudohyphal growth	-1.73397	9.15668e-13
OPOL_74420	---	Unknown	-1.68481	1.27952e-08
OPOL_10751	---	Unknown (cupin superfamiy, DUF861)	-1.57892	1.8212e-08
OPOL_95297	PDC6	Pyruvate decarboxylase	-1.41377	8.73178e-05
OPOL_6449	---	Unknown	-1.39447	5.17413e-06
OPOL_48498	---	Carbon-nitrogen hydrolase	-1.35484	3.26657e-07
OPOL_6771	---	Unknown (DUF3445 family)	-1.33986	3.12008e-08
OPOL_15412	ADH3	Mitochondrial alcohol dehydrogenase	-1.33713	0.00039186
OPOL_83593	MEP3	Ammonium permease	-1.2202	9.68924e-07
OPOL_15405	---	Unknown (DUF3445 family)	-1.18667	9.68924e-07
OPOL_86266	---	Amine oxidase	-1.12898	1.88294e-05
OPOL_10407	---	Unknown (methylotroph-sepcific)	-1.10117	2.26343e-06
OPOL_95398-B	---	Unknown	-1.09828	9.12593e-06
OPOL_9272	SSN6	Chromatin remodeling transcription factor (CYC8)	-1.05908	0.000127628
OPOL_15480	ADH6	Alcohol dehydrogenase	-1.05328	0.00387037
OPOL_10750	---	Unknown (cupin superfamiy, DUF861)	-1.02429	0.000656194
OPOL_16108	FTR1	High affinity iron permease	-1.01737	0.0237648
OPOL_8172	DAL1	Allantoinase	-1.01271	0.0141581
OPOL_83649	DAL5	Allantoate permease	-0.958305	0.00317509
OPOL_15699	---	Unknown	-0.945084	0.017441
OPOL_94495	---	Probable FAD-dependent monooxygenase	-0.913261	0.00387037
OPOL_10725	---	Unknown	-0.893438	0.00067092
…	…	…	…	…
OPOL_83924	---	Myo-inositol oxygenase	1.11415	0.000100728
OPOL_82527	SIT1	Ferrioxamine B transporter	1.1159	0.0010748
OPOL_16673	---	Aromatic ring-hydroxylating oxygenase, alpha subunit	1.14927	0.000322718
OPOL_13478	---	Peptidase	1.16322	0.0010748
opol_wolfe_62	PEX22	Peroxin 22	1.19864	1.23514e-05
OPOL_16655	FEN2	Pantothenate transporter	1.24622	2.90012e-06
OPOL_83819	SPS19	Peroxisomal 2,4-dienoyl-CoA reductase	1.26843	0.000428218
OPOL_51622	SIT1	Ferrioxamine B transporter	1.28756	0
OPOL_95620	DAL5	Allantoate permease	1.28856	2.11984e-05
OPOL_95144	---	FAD-dependent oxidoreductase superfamily	1.31323	3.53328e-08
OPOL_93533	MTD1	NAD-dependent 5,10-methylenetetrahydrafolate dehydrogenase	1.33754	1.8212e-08
transcript6	---	Noncoding RNA, chr. 1 bases complement(396280..396570)	1.34035	4.09045e-05
OPOL_25119	---	Unknown	1.34319	0.000656194
OPOL_8781	---	Nucleoside deaminase	1.34856	4.1785e-06
opol_wolfe_19	---	Unknown	1.35971	9.19449e-07
OPOL_15172	---	Unknown (methylotroph-specific)	1.4059	1.78412e-07
OPOL_96478	---	SPFH (Band 7) domain	1.43274	8.74493e-09
transcript9	---	Noncoding RNA, chr. 1 bases 1363090..1363680	1.50141	2.76127e-09
OPOL_6915	KAR5	Nuclear membrane fusion during karyogamy	1.5055	2.77097e-05
OPOL_76925	DAL5	Allantoate permease	1.5392	4.80554e-06
opol_wolfe_39	---	Unknown	1.57313	2.70951e-10
OPOL_15969	MAL11	Maltose transporter	1.61259	2.86743e-07
OPOL_6106	---	Unknown	2.28101	4.39258e-23
OPOL_12452	---	Unknown (methylotroph-specific)	2.38416	3.3913e-14
OPOL_13100-A	---	Unknown	2.63817	1.79355e-23
