# Supplementary material for: Flip/flop mating-type switching in the methylotrophic yeast Ogataea polymorpha is regulated by an Efg1-Rme1-Ste12 pathway
Source: PLoS Genet. 2017 Nov 27;13(11):e1007092. doi: 10.1371/journal.pgen.1007092 (PMC5720833; doi:10.1371/journal.pgen.1007092)
Supplement: S5 Table — O. polymorpha genes with largest expression differences in (A) pAOX-EFG1, (B) pAOX-STE12, and (C) pAOX-RME1, vs. pAOX control upon induction of expression in methanol media. (XLSX) [file pgen.1007092.s015.xlsx]

## Sheet: pAOX-EFG1
S5 Table. O. polymorpha genes with largest expression differences in (A) pAOX-EFG1, (B) pAOX-STE12, and (C) pAOX-RME1, vs. pAOX control upon induction of expression in methanol media.
Genes are highlighted as follows: a-specific (green), alpha-specific (pink), haploid-specific (purple), other mating functions (orange), and white/opaque circuit (yellow).
(A) pAOX-EFG1
Gene	S. cerevisiae homolog	Description	Log2 (ratio pAOX-EFG1:WT)	P(Adjusted)
OPOL_9777			-8.47293	0
OPOL_15806			-7.26306	1.34757e-295
OPOL_15480	ADH6	Alcohol dehydrogenase	-6.87897	0
OPOL_95185			-6.51354	4.09944e-277
OPOL_16876			-6.49797	2.46257e-230
OPOL_75704	---	Xanthine/uric acid permease	-6.16811	5.21777e-240
OPOL_8781			-6.08079	9.56103e-53
OPOL_49734		regulation of cell growth	-5.85961	9.45075e-89
OPOL_7755			-5.78815	1.022e-171
OPOL_15520			-5.77018	0
OPOL_91653	YOR131C	Putative protein of unknown function; non-essential gene; overexpression causes a cell cycle delay or arrest	-5.74377	5.73757e-33
OPOL_93012 (EFG1-like paralog)	PHD1, SOK2	Paralog of O. polymorpha EFG1 transcription factor	-5.73263	5.58131e-212
OPOL_75744		Ribonuclease H1; able to bind double-stranded RNAs and RNA-DNA hybrids; associates with RNAse polymerase I; the homolog of mammalian RNAse HII (the S. cerevisiae homolog of mammalian RNAse HI is RNH201)	-5.72389	2.81947e-152
OPOL_95083	DPL1	Dihydrosphingosine phosphate lyase, regulates intracellular levels of sphingolipid long-chain base phosphates (LCBPs), degrades phosphorylated long chain bases, prefers C16 dihydrosphingosine-l-phosphate as a substrate	-5.72333	1.84602e-192
OPOL_22591		NAD-dependent (R,R)-butanediol dehydrogenase, catalyzes oxidation of (R,R)-2,3-butanediol to (3R)-acetoin, oxidation of meso-butanediol to (3S)-acetoin, and reduction of acetoin; enhances use of 2,3-butanediol as an aerobic carbon source	-5.71555	4.25541e-190
OPOL_16656		Succinate semialdehyde dehydrogenase involved in the utilization of gamma-aminobutyrate (GABA) as a nitrogen source; part of the 4-aminobutyrate and glutamate degradation pathways; localized to the cytoplasm	-5.56646	5.21336e-188
OPOL_10358			-5.53227	2.6343e-227
OPOL_92138			-5.49287	4.37092e-42
OPOL_15935	MSK1	Mitochondrial lysine-tRNA synthetase, required for import of both aminoacylated and deacylated forms of tRNA(Lys) into mitochondria and for aminoacylation of mitochondrially encoded tRNA(Lys)	-5.43532	1.62891e-40
OPOL_75711	YKL050C|EIS1	eisosome assembly	-5.41613	0
OPOL_77089	CLN3	G1 cyclin	-5.40887	2.95369e-259
OPOL_11924			-5.38407	3.34697e-33
opol_wolfe_125			-5.37022	1.27542e-54
OPOL_17019		Subunit of the RNA polymerase II mediator complex; associates with core polymerase subunits to form the RNA polymerase II holoenzyme; essential for transcriptional regulation; required for proper termination of transcription for some genes; involved in telomere maintenance	-5.35725	4.57366e-100
OPOL_16154		Transcriptional activator of proline utilization genes, constitutively binds PUT1 and PUT2 promoter sequences as a dimer and undergoes a conformational change to form the active state; differentially phosphorylated in the presence of different nitrogen sources; has a Zn(2)-Cys(6) binuclear cluster domain	-5.3462	1.02517e-23
OPOL_51872	MRPL37	Mitochondrial ribosomal protein of the large subunit	-5.32304	2.42417e-94
OPOL_16655	FEN2	Pantothenate transporter	-5.18491	1.70388e-213
OPOL_17539	TPO2|TPO3	Polyamine transport protein specific for spermine; localizes to the plasma membrane; transcription of TPO2 is regulated by Haa1p; member of the major facilitator superfamily|Polyamine transport protein specific for spermine; localizes to the plasma membrane; member of the major facilitator superfamily	-5.1122	3.30052e-231
OPOL_75453	RRN3	Protein required for transcription of rDNA by RNA polymerase I; transcription factor independent of DNA template; involved in recruitment of RNA polymerase I to rDNA; structure reveals unique HEAT repeat fold and a surface serine patch; phosphorylation of serine patch impairs cell growth and reduces RNA polymerase I binding in vitro and RNA polymerase I recruitment to the rDNA gene in vivo	-5.04511	8.221e-214
OPOL_16328			-5.03846	1.04925e-77
OPOL_95101	NNF2	Protein that exhibits physical and genetic interactions with Rpb8p, which is a subunit of RNA polymerases I, II, and III; computational analysis of large-scale protein-protein interaction data suggests a role in chromosome segregation	-5.02351	1.13913e-207
OPOL_10662		Putative amidase	-4.99194	8.61437e-93
OPOL_15910	PAN2	Essential subunit of the Pan2p-Pan3p poly(A)-ribonuclease complex, which acts to control poly(A) tail length and regulate the stoichiometry and activity of postreplication repair complexes	-4.98642	9.56666e-121
OPOL_78177-B			-4.97943	2.12798e-20
OPOL_101918			-4.95976	1.28721e-160
OPOL_84499	YNL247W	Cysteinyl-tRNA synthetase; may interact with ribosomes, based on co-purification experiments	-4.87951	1.31061e-280
OPOL_98709		Delta 2-isopentenyl pyrophosphate:tRNA isopentenyl transferase; required for biosynthesis of the modified base isopentenyladenosine in mitochondrial and cytoplasmic tRNAs; gene is nuclear and encodes two isozymic forms; converts to a prion form, and prion conversion contributes to azole antifungal resistance by upregulating ergosterol biosynthesis	-4.78957	3.91667e-57
OPOL_16966	CRZ1-like16966	Transcription factor	-4.77618	6.79331e-217
OPOL_16908			-4.73886	1.0011e-245
OPOL_94681			-4.69936	8.88359e-210
OPOL_15788	GAP1	General amino acid permease	-4.67611	1.38258e-135
OPOL_88615		Protein with similarity to hydroxymethylpyrimidine phosphate kinases; member of a gene family with THI20 and THI21; not required for thiamine biosynthesis	-4.67422	8.49557e-59
OPOL_16994	YTA7	Protein that localizes to chromatin and has a role in regulation of histone gene expression; has a bromodomain-like region that interacts with the N-terminal tail of histone H3, and an ATPase domain; potentially phosphorylated by Cdc28p	-4.62264	2.09876e-99
OPOL_16999	FMP27	Putative protein of unknown function; the authentic, non-tagged protein is detected in highly purified mitochondria in high-throughput studies	-4.56706	3.13464e-122
OPOL_87610		Kinesin-related motor protein required for mitotic spindle assembly, chromosome segregation, and 2 micron plasmid partitioning; functionally redundant with Cin8p for chromosomal but not plasmid functions	-4.56275	1.09004e-56
opol_wolfe_226			-4.56076	1.33703e-106
OPOL_8110		Protein of the mitochondrial intermembrane space, required for acetate utilization and gluconeogenesis; has orthologs in higher eukaryotes	-4.55799	3.50362e-72
OPOL_94588-B			-4.52794	2.02806e-32
OPOL_16789		Putative positive regulator of mannosylphosphate transferase (Mnn6p), involved in mannosylphosphorylation of N-linked oligosaccharides; expression increases in late-logarithmic and stationary growth phases	-4.51781	0
OPOL_16556			-4.50039	2.49318e-168
OPOL_92831		Alpha-1,2-mannosyltransferase, responsible for addition of the first alpha-1,2-linked mannose to form the branches on the mannan backbone of oligosaccharides, localizes to an early Golgi compartment	-4.48289	2.06784e-89
OPOL_17051		Protein required for mismatch repair in mitosis and meiosis as well as crossing over during meiosis; forms a complex with Pms1p and Msh2p-Msh3p during mismatch repair; human homolog is associated with hereditary non-polyposis colon cancer	-4.47056	1.9694e-112
OPOL_10551		Putative S-adenosylmethionine-dependent methyltransferase; green fluorescent protein (GFP)-fusion protein localizes to the cytoplasm; YLR063W is not an essential gene	-4.46928	9.14845e-62
OPOL_103715		Putative metal transporter involved in mitochondrial iron accumulation; closely related to Mmt1p	-4.46358	4.7285e-55
OPOL_16746	TOD6|DOT6	transcription factor	-4.46164	1.38691e-149
OPOL_78322		urea and polyamine transporter	-4.4601	3.81772e-98
OPOL_5832		Probable polyprenol reductase that catalyzes conversion of polyprenol to dolichol, the precursor for N-glycosylation; involved in filamentous growth; mutations in human ortholog SRD5A3 confer CDG (Congenital Disorders of Glycosylation)	-4.45603	3.62285e-75
opol_wolfe_186	---	Unknown	-4.44193	3.69033e-170
OPOL_101820		Putative protein of unknown function; mutant has long chronological lifespan; has homology to Staphylococcus aureus nuclease; GFP-fusion protein localizes to mitochondria; is induced in response to the DNA-damaging agent MMS	-4.4102	9.0852e-32
OPOL_16072	FET3	Ferro-O2-oxidoreductase required for high-affinity iron uptake and involved in mediating resistance to copper ion toxicity, belongs to class of integral membrane multicopper oxidases	-4.39978	2.24569e-203
OPOL_10659			-4.39071	8.71977e-195
OPOL_82818		gamma-aminobutyrate (GABA) transport	-4.39047	1.11697e-87
OPOL_50389		Protein that interacts with Arp2/3 complex to stimulate actin filament debranching and inhibit actin nucleation; has similarity to Cof1p and also to human glia maturation factor (GMF); null mutant displays elevated mitochondrial genome loss	-4.3608	1.6629e-79
opol_GAGA		Small gene of unknown function	-4.36012	1.06095e-261
OPOL_9277		Protein with similarity to iron/copper reductases (FRE1-8), possibly involved in iron homeostasis; may interact with ribosomes; null mutant displays elevated frequency of mitochondrial genome loss	-4.34736	1.02052e-191
OPOL_77240			-4.3361	1.51049e-235
OPOL_75479-A			-4.32559	7.58315e-22
OPOL_16480	---	Unknown	-4.31348	2.24703e-129
OPOL_94203 (CZF1-like2)	CZF1-like2	Transcription factor	-4.31283	1.42278e-197
OPOL_16327	SKT5|SHC1	Activator of Chs3p (chitin synthase III), recruits Chs3p to the bud neck via interaction with Bni4p; has similarity to Shc1p, which activates Chs3p during sporulation|Sporulation-specific activator of Chs3p (chitin synthase III), required for the synthesis of the chitosan layer of ascospores; has similarity to Skt5p, which activates Chs3p during vegetative growth; transcriptionally induced at alk…	-4.29801	3.74054e-121
OPOL_16521	HSP12	membrane organization in stress conditions	-4.27208	2.98648e-299
opol_wolfe_185			-4.22075	6.92932e-212
OPOL_96023			-4.21106	2.67378e-14
OPOL_16974			-4.14826	1.45008e-117
OPOL_8478	RGS2	Negative regulator of glucose-induced cAMP signaling; directly activates the GTPase activity of the heterotrimeric G protein alpha subunit Gpa2p	-4.13412	2.64487e-161
opol_wolfe_140			-4.13343	9.62841e-79
OPOL_103744	APM4	Mu2-like subunit of the clathrin associated protein complex (AP-2); involved in vesicle transport	-4.07308	3.22705e-111
OPOL_15427	ERG25	C-4 methyl sterol oxidase	-4.04923	7.4195e-18
OPOL_75588			-4.03565	3.34939e-98
opol_wolfe_171			-4.02702	4.81276e-158
OPOL_82527	SIT1	Ferrioxamine B transporter	-4.02453	7.57667e-227
OPOL_90189	ALG3	Dolichol-P-Man dependent alpha(1-3) mannosyltransferase, involved in the synthesis of dolichol-linked oligosaccharide donor for N-linked glycosylation of proteins	-4.00714	4.88118e-117
OPOL_16831	HEL2	E3 ubiquitin ligase?	-4.0012	1.84661e-101
OPOL_101393	GUD1	Guanine deaminase, a catabolic enzyme of the guanine salvage pathway producing xanthine and ammonia from guanine; activity is low in exponentially-growing cultures but expression is increased in post-diauxic and stationary-phase cultures	-3.99751	1.19017e-87
OPOL_16832		Mitochondrial phosphatidylglycerophosphatase (PGP phosphatase), dephosphorylates phosphatidylglycerolphosphate to generate phosphatidylglycerol, an essential step during cardiolipin biosynthesis; null mutant is sensitive to tunicamycin, DTT	-3.9846	2.77561e-36
OPOL_38732	ABD1	Methyltransferase, catalyzes the transfer of a methyl group from S-adenosylmethionine to the GpppN terminus of capped mRNA	-3.98151	3.69354e-90
OPOL_15934	MRPL1	Mitochondrial ribosomal protein of the large subunit	-3.96552	1.14944e-57
transcript6			-3.96358	5.6364e-24
OPOL_16037			-3.95972	4.5723e-140
OPOL_16194		Putative protein of unknown function; GFP-fusion protein localizes to the cytoplasm; overexpression causes cell cycle delay or arrest; contains a PH domain and binds phosphatidylinositols and other lipids in a large-scale study	-3.94192	8.4395e-12
OPOL_42775	MRP4	Mitochondrial ribosomal protein of the small subunit	-3.9289	9.75504e-13
OPOL_17262			-3.92031	8.40713e-47
OPOL_77383		Protein of unknown function; mutant produces large lipid droplets, is resistant to fluconazole, has decreased levels of rDNA transcription, growth defects on minimal media, and suppresses cdc13-1; detected in highly purified mitochondria; similar to a G-protein coupled receptor from S. pombe	-3.89383	6.35578e-131
OPOL_44644		Component of the SF3b subcomplex of the U2 snRNP, zinc cluster protein involved in pre-mRNA splicing and cycloheximide resistance	-3.86506	7.60648e-25
OPOL_86266	---	Amine oxidase	-3.86197	1.32782e-226
OPOL_9813			-3.85442	3.49667e-68
OPOL_17391	ECM3		-3.85076	5.22019e-145
OPOL_102910	RGI1|RGI2	Protein of unknown function involved in energy metabolism under respiratory conditions; protein abundance is increased upon intracellular iron depletion|Protein of unknown function involved in energy metabolism under respiratory conditions; expression induced under carbon limitation and repressed under high glucose	-3.84404	1.2194e-203
OPOL_13167		Farnesyl cysteine-carboxyl methyltransferase, mediates the carboxyl methylation step during C-terminal CAAX motif processing of a-factor and RAS proteins in the endoplasmic reticulum, localizes to the ER membrane	-3.8349	5.11203e-82
OPOL_96202	SEO1	allantoate permease	-3.82883	5.69157e-23
OPOL_96092			-3.82714	8.69123e-15
OPOL_7255			-3.82377	7.64752e-145
OPOL_95802	MER1		-3.81856	9.0795e-137
OPOL_81682	YDL114W	Putative protein of unknown function with similarity to acyl-carrier-protein reductases; YDL114W is not an essential gene	-3.80401	2.80715e-68
OPOL_17244	TPK2	cAMP-dependent protein kinase catalytic subunit; promotes vegetative growth in response to nutrients via the Ras-cAMP signaling pathway; partially redundant with Tpk1p and Tpk3p; localizes to P-bodies during stationary phase	-3.80271	2.62932e-130
OPOL_15722	PFK2	Beta subunit of heterooctameric phosphofructokinase involved in glycolysis, indispensable for anaerobic growth, activated by fructose-2,6-bisphosphate and AMP, mutation inhibits glucose induction of cell cycle-related genes	-3.79993	3.17165e-160
OPOL_15914		Phosphotyrosine-specific protein phosphatase that dephosphorylates a broad range of substrates in vivo, including Fpr3p; localized to the cytoplasm and the mitochondria; proposed to be a negative regulator of filamentation	-3.78485	1.80551e-83
OPOL_15000			-3.77157	1.92841e-81
OPOL_94215-B			-3.75651	1.50784e-71
OPOL_8591			-3.73475	2.11965e-66
OPOL_92932	SEO1	Allantoate permease	-3.73102	1.11202e-179
OPOL_94117	RKM3	Ribosomal lysine methyltransferase specific for monomethylation of Rpl42ap and Rpl42bp (lysine 40); nuclear SET domain containing protein	-3.71928	7.44285e-75
OPOL_88590			-3.69807	1.57782e-75
OPOL_77805	DCV1|YOL019W	Protein of unknown function; deletion mutant shows strong genetic interaction with cdc28-as1 mutant in the presence of 1-NM-PP1|Protein of unknown function; green fluorescent protein (GFP)-fusion protein localizes to the cell periphery and vacuole	-3.69339	2.93137e-82
OPOL_16404		Oligopeptide transporter; member of the OPT family, with potential orthologs in S. pombe and C. albicans; also plays a role in formation of mature vacuoles	-3.69332	8.01343e-157
OPOL_16215	SWI4	component of the SBF transcriptional activator (Swi4p-Swi6p)	-3.69265	5.47414e-80
OPOL_16992	PFK1	Alpha subunit of heterooctameric phosphofructokinase involved in glycolysis, indispensable for anaerobic growth, activated by fructose-2,6-bisphosphate and AMP, mutation inhibits glucose induction of cell cycle-related genes	-3.69108	1.20417e-172
OPOL_15401	RKI1	Ribose-5-phosphate ketol-isomerase	-3.68896	2.58626e-10
OPOL_10401			-3.67535	5.98101e-164
OPOL_77014		Methionyl-tRNA formyltransferase, catalyzes the formylation of initiator Met-tRNA in mitochondria; potential Cdc28p substrate	-3.66847	2.14975e-44
OPOL_75355-A	---	Unknown	-3.66664	7.2591e-34
opol_wolfe_232			-3.66201	8.76329e-68
OPOL_16793	CIR2	Putative ortholog of human electron transfer flavoprotein dehydrogenase (ETF-dH); found in a large supramolecular complex with other mitochondrial dehydrogenases; may have a role in oxidative stress response	-3.60515	7.00849e-50
OPOL_16573			-3.60442	2.30601e-97
OPOL_16964			-3.60072	2.0613e-07
tiny			-3.59733	5.01949e-17
OPOL_94159	CRZ1-like94159	stress response transcription factor	-3.5858	8.83935e-23
OPOL_7254			-3.58253	5.02969e-187
OPOL_9026	RCF1	Cytochrome c oxidase subunit; required for assembly of the Complex III-Complex IV supercomplex, and for assembly of Cox13p and Rcf2p into cytochrome c oxidase; similar to Rcf2p, and either Rcf1p or Rcf2p is required for late-stage assembly of the Cox12p and Cox13p subunits and for cytochrome c oxidase activity; required for growth under hypoxic conditions; member of the hypoxia induced gene famil…	-3.58139	4.77671e-148
OPOL_16654	FMO1	Flavin-containing monooxygenase	-3.58074	3.37362e-131
OPOL_6914	WOR4	transcription factor regulating white-opaque switch	-3.5718	1.72704e-94
OPOL_16763	TWF1	Twinfilin, highly conserved actin monomer-sequestering protein involved in regulation of the cortical actin cytoskeleton, composed of two cofilin-like regions, localizes actin monomers to sites of rapid filament assembly	-3.56801	1.17652e-74
OPOL_17290		U1 snRNP A protein, homolog of human U1-A; involved in nuclear mRNA splicing	-3.54601	3.61348e-102
OPOL_16767		17-kDa component of the U4/U6aU5 tri-snRNP, plays an essential role in pre-mRNA splicing, orthologue of hDIM1, the human U5-specific 15-kDa protein	-3.53978	3.96413e-110
OPOL_93036	C. albicans ZCF9		-3.53675	1.00001e-11
OPOL_76584		GTPase inhibitor with similarity to F-box proteins; inhibits Ypt52p GTPase activity by preventing Ypt52p from binding GTP; involved in regulating intracellular trafficking; physically interacts with Skp1p	-3.53186	8.85344e-163
OPOL_95398-B			-3.52371	7.84202e-148
OPOL_16389		Alpha-1,2-mannosyltransferase involved in O- and N-linked protein glycosylation; type II membrane protein; member of the KRE2/MNT1 mannosyltransferase family	-3.51009	3.54077e-57
OPOL_93140	RNH1	Ribonuclease H1; able to bind double-stranded RNAs and RNA-DNA hybrids; associates with RNAse polymerase I; the homolog of mammalian RNAse HII (the S. cerevisiae homolog of mammalian RNAse HI is RNH201)	-3.50866	2.18932e-70
OPOL_46855	KCC4|GIN4	Protein kinase of the bud neck involved in the septin checkpoint	-3.50535	2.6146e-92
OPOL_17420	HPT1	Dimeric hypoxanthine-guanine phosphoribosyltransferase, catalyzes the transfer of the phosphoribosyl portion of 5-phosphoribosyl-alpha-1-pyrophosphate to a purine base (either guanine or hypoxanthine) to form pyrophosphate and a purine nucleotide (either guanosine monophosphate or inosine monophosphate); mutations in the human homolog HPRT1 can cause Lesch-Nyhan syndrome and Kelley-Seegmiller syn…	-3.48545	1.35948e-76
OPOL_17417			-3.48408	2.74538e-65
OPOL_10582			-3.47672	4.06996e-82
OPOL_7528			-3.4704	1.30866e-24
OPOL_100691		Subunit of the Hat1p-Hat2p histone acetyltransferase complex; required for high affinity binding of the complex to free histone H4, thereby enhancing Hat1p activity; similar to human RbAp46 and 48; has a role in telomeric silencing	-3.46384	2.45789e-65
OPOL_96031	VID28	Protein involved in proteasome-dependent catabolite degradation of fructose-1,6-bisphosphatase (FBPase); localized to the nucleus and the cytoplasm	-3.46203	1.54012e-101
OPOL_96063-B			-3.4554	1.29041e-77
opol_wolfe_75			-3.45297	5.4245e-82
OPOL_25603			-3.44767	4.08706e-28
OPOL_82340	PRS4|PRS2	5-phospho-ribosyl-1(alpha)-pyrophosphate synthetase, synthesizes PRPP, which is required for nucleotide, histidine, and tryptophan biosynthesis; one of five related enzymes, which are active as heteromultimeric complexes|5-phospho-ribosyl-1(alpha)-pyrophosphate synthetase, synthesizes PRPP, which is required for nucleotide, histidine, and tryptophan biosynthesis; one of five related enzymes, whic…	-3.44351	5.80586e-116
OPOL_95634			-3.42993	4.49183e-15
RAD50		DNA double-strand break processing	-3.41828	2.76171e-49
OPOL_16993	MGA1	Transcription factor; regulation of pseudohyphal growth	-3.41607	2.034e-109
OPOL_15795	VMA11	Vacuolar ATPase V0 domain subunit c', involved in proton transport activity; hydrophobic integral membrane protein (proteolipid) containing four transmembrane segments; N and C termini are in the vacuolar lumen	-3.40842	6.00136e-88
OPOL_16441		Putative amidase	-3.40317	4.22971e-93
OPOL_16471	VBA1	Permease of basic amino acids in the vacuolar membrane	-3.39414	1.81595e-112
OPOL_6391	TYE7	basic-helix-loop-helix (bHLH) transcription factor	-3.39313	8.34642e-71
OPOL_101293	ERV46	Protein localized to COPII-coated vesicles, forms a complex with Erv41p; involved in the membrane fusion stage of transport	-3.38766	5.38682e-77
OPOL_10725			-3.38499	9.20105e-212
OPOL_94994		Mitochondrial 5'-3' exonuclease and sliding exonuclease, required for mitochondrial genome maintenance; distantly related to the RecB nuclease domain of bacterial RecBCD recombinases; may be regulated by the transcription factor Ace2	-3.37328	7.7464e-47
OPOL_99881	DAL3	Ureidoglycolate hydrolase	-3.37214	7.40576e-103
OPOL_8560			-3.36673	1.16072e-100
OPOL_76555		Component of the core factor (CF) rDNA transcription factor complex; CF is required for transcription of 35S rRNA genes by RNA polymerase I and is composed of Rrn6p, Rrn7p, and Rrn11p	-3.35938	6.1316e-43
OPOL_17050	SKO1	Basic leucine zipper transcription factor	-3.35767	9.93073e-84
OPOL_77152			-3.35103	4.02643e-38
OPOL_16023		Regulatory subunit of type 1 protein phosphatase Glc7p, involved in negative regulation of glucose-repressible genes	-3.33942	1.45227e-101
OPOL_102302	HDA1	Putative catalytic subunit of a class II histone deacetylase complex that also contains Hda2p and Hda3p; Hda1p interacts with the Hda2p-Hda3p subcomplex to form an active tetramer; deletion increases histone H2B, H3 and H4 acetylation	-3.33658	1.69941e-100
OPOL_16323	VAC7	Integral vacuolar membrane protein involved in vacuole inheritance and morphology; activates Fab1p kinase activity under basal conditions and also after hyperosmotic shock	-3.3309	3.52491e-182
OPOL_8754			-3.33	1.20757e-53
transcript16			-3.32732	2.1391e-15
OPOL_78317-B	---	Protein kinase	-3.32566	6.75906e-136
OPOL_92903			-3.32536	3.36996e-186
OPOL_17453		Cytoplasmic and vacuolar membrane protein involved in late endosome to vacuole transport; required for normal filament maturation during pseudohyphal growth; may function in targeting cargo proteins for degradation; interacts with Vta1p	-3.31397	1.0251e-72
OPOL_83756	SEC26	Essential beta-coat protein of the COPI coatomer, involved in ER-to-Golgi protein trafficking and maintenance of normal ER morphology; shares 43% sequence identity with mammalian beta-coat protein (beta-COP)	-3.3132	1.76469e-118
OPOL_6106			-3.30309	6.72029e-34
OPOL_74912			-3.29609	9.72384e-37
OPOL_95848			-3.29381	6.05082e-55
OPOL_16098		Putative ferric reductase with similarity to Fre2p; expression induced by low copper levels	-3.28951	2.20908e-169
OPOL_16788		Ferric reductase, reduces siderophore-bound iron prior to uptake by transporters; expression induced by low iron levels	-3.28326	5.09804e-49
OPOL_94856	WOR3	transcription factor regulating white-opaque switch	-3.26646	1.99623e-93
OPOL_92049		major facilitator superfamily transporter	-3.25155	5.86918e-58
OPOL_9085			-3.22775	1.96191e-17
OPOL_15696	GPH1	Non-essential glycogen phosphorylase required for the mobilization of glycogen, activity is regulated by cyclic AMP-mediated phosphorylation, expression is regulated by stress-response elements and by the HOG MAP kinase pathway	-3.22533	5.51909e-89
OPOL_95826	DAL5	Allantoin permease	-3.22037	1.03551e-139
OPOL_16155	YMR244W	Putative protein of unknown function	-3.20221	7.7971e-55
OPOL_15814	GAS1	Beta-1,3-glucanosyltransferase, required for cell wall assembly and also has a role in transcriptional silencing; localizes to the cell surface via a glycosylphosphatidylinositol (GPI) anchor; also found at the nuclear periphery	-3.19556	1.31863e-12
OPOL_16843	AIM29	Putative protein of unknown function; epitope-tagged protein localizes to the cytoplasm; YKR074W is not an essential gene; null mutant displays elevated frequency of mitochondrial genome loss	-3.19551	2.18766e-69
OPOL_103645		Putative protein of unknown function; the authentic, non-tagged protein is detected in highly purified mitochondria in high-throughput studies; physical interaction with Atg27p suggests a possible role in autophagy	-3.19312	1.46985e-70
OPOL_8362			-3.18862	6.12068e-62
OPOL_15747	HEM13	Coproporphyrinogen III oxidase, an oxygen requiring enzyme that catalyzes the sixth step in the heme biosynthetic pathway; transcription is repressed by oxygen and heme (via Rox1p and Hap1p)	-3.18261	3.45908e-111
OPOL_78169			-3.17226	1.69908e-50
OPOL_15634			-3.1579	4.11781e-108
OPOL_94105		Transcriptional regulator of nonfermentable carbon utilization; GFP-fusion protein localizes to cytoplasm, nucleus; null mutation affects periodicity of transcriptional and metabolic oscillation; plays role in restricting Ty1 transposition	-3.15684	7.15249e-49
OPOL_48801		Protein kinase of unknown cellular role; binds phosphatidylinositols and cardiolipin in a large-scale study	-3.15462	4.66692e-32
OPOL_95905			-3.15203	1.35801e-79
OPOL_101503	GSY1|GSY2	Glycogen synthase with similarity to Gsy2p, the more highly expressed yeast homolog; expression induced by glucose limitation, nitrogen starvation, environmental stress, and entry into stationary phase|Glycogen synthase, similar to Gsy1p; expression induced by glucose limitation, nitrogen starvation, heat shock, and stationary phase; activity regulated by cAMP-dependent, Snf1p and Pho85p kinases …	-3.14859	3.7002e-122
OPOL_15167			-3.14711	4.97482e-28
OPOL_17551		Putative protein of unknown function	-3.13958	8.79807e-85
OPOL_10690		Protein involved in nucleotide excision repair; green fluorescent protein (GFP)-fusion protein localizes to the nucleus	-3.13672	3.33694e-88
opol_wolfe_74			-3.12621	3.30705e-11
OPOL_14446	FAB1	1-phosphatidylinositol-3-phosphate 5-kinase; vacuolar membrane kinase that generates phosphatidylinositol (3,5)P2, which is involved in vacuolar sorting and homeostasis	-3.11879	5.22147e-45
OPOL_16673			-3.11856	7.37992e-39
OPOL_76277			-3.11027	9.18367e-09
OPOL_101019	CDD1	Cytidine deaminase; catalyzes the modification of cytidine to uridine in vitro but native RNA substrates have not been identified, localizes to both the nucleus and cytoplasm	-3.10589	3.91638e-15
OPOL_94556	ROX1 (C. albicans RFG1)	HMG domain transcriptional repressor of filamentous growth	-3.1008	1.03607e-115
OPOL_93288	TOF1	Subunit of a replication-pausing checkpoint complex (Tof1p-Mrc1p-Csm3p)	-3.09819	1.85698e-11
OPOL_90001		Protein with similarity to mammalian monocarboxylate permeases, which are involved in transport of monocarboxylic acids across the plasma membrane; mutant is not deficient in monocarboxylate transport	-3.09325	6.15765e-66
OPOL_16858			-3.09212	1.58733e-51
OPOL_75553		Putative S-adenosylmethionine-dependent methyltransferase; YMR209C is not an essential gene	-3.08543	1.90628e-24
OPOL_12110		Glucose-6-phosphate 1-epimerase (hexose-6-phosphate mutarotase), likely involved in carbohydrate metabolism; GFP-fusion protein localizes to both the nucleus and cytoplasm and is induced in response to the DNA-damaging agent MMS	-3.08214	7.23386e-13
OPOL_76918		basic amino acid permease	-3.07773	3.57042e-84
OPOL_15862	RCF2	Cytochrome c oxidase subunit; has a role in assembly of respiratory supercomplexes; similar to Rcf1p, and either Rcf1p or Rcf2p is required for late-stage assembly of the Cox12p and Cox13p subunits and for cytochrome c oxidase activity; associates with the cytochrome c oxidase - cytochrome bc1 supercomplex; null mutant accumulates reactive oxygen species; member of the conserved hypoxia induced g…	-3.07592	2.10984e-136
OPOL_17547		2'-O-methyltransferase responsible for modification of tRNA at position 4; C-terminal domain has similarity to Rossmann-fold (RFM) superfamily of RNA methyltransferases	-3.05072	2.50137e-69
OPOL_24530	BDH2	Medium-chain alcohol dehydrogenase	-3.05071	7.57963e-135
OPOL_96016		Subunit of the RNA polymerase II mediator complex	-3.04732	2.72828e-53
transcript1			-3.02821	8.81833e-125
OPOL_88136	HEL1	Putative protein of unknown function; contains a RING finger motif	-3.02736	1.48093e-105
DIC1			-3.01989	8.19694e-131
OPOL_92799		Endoplasmic reticulum (ER) localized protein involved in ER-associated protein degradation (ERAD), ER stress and homeostasis; interacts with components of ERAD-L and ERAD-C and Cdc48p; derlin-like family member similar to Der1p	-3.01538	1.16393e-40
OPOL_76322		Protein of unknown function involved in energy metabolism under respiratory conditions; protein abundance is increased upon intracellular iron depletion	-3.00207	2.30169e-94
OPOL_43653		Monoglyceride lipase (MGL), functional ortholog of mammalian MGL, localizes to lipid particles and membranes, also member of the eukaryotic serine hydrolase family	-2.99701	6.38996e-99
…	…	…	…	…
OPOL_11437	CZF1-like3	Zn(2)-Cys(6) transcription factor	2.83	3.71e-77
OPOL_12147			2.87	1.99e-41
OPOL_95241 (EFG1)	PHD1, SOK2	EFG1 transcription factor	2.90935	1.33145e-150
OPOL_51857		Hexose transporter	2.91925	8.37946e-14
OPOL_9611			2.92557	7.80846e-58
OPOL_17144			2.96105	1.75842e-46
opol_wolfe_219			3.00799	3.88225e-13
OPOL_8172		Allantoinase	3.01637	0.000636247
OPOL_95632			3.03544	1.24756e-12
OPOL_49168		Putative dihydrokaempferol 4-reductase	3.03634	1.24275e-12
OPOL_75596	PGC1	Phosphatidyl glycerol phospholipase C	3.05818	1.84462e-35
OPOL_51848		Allantoate permease	3.07701	3.26786e-59
OPOL_49303		Allantoate permease	3.14845	3.33934e-40
OPOL_43259	---	2OG-Fe(II) oxygenase superfamily	3.18135	0.000183504
OPOL_10751	---	Unknown (cupin superfamiy, DUF861)	3.21801	1.85791e-48
OPOL_8163		Vacuolar membrane protein of unknown function; member of the multidrug resistance family; YCR023C is not an essential gene	3.25437	9.52693e-48
OPOL_76930			3.41583	1.62993e-10
OPOL_6568			3.50489	1.93738e-07
OPOL_49884			3.52413	9.23594e-26
OPOL_12530	GPA1	G protein coupled to pheromone receptors, alpha subunit	3.63891	1.65834e-17
OPOL_93142	DUR1,2	Urea amidolyase	3.715	6.97486e-75
OPOL_12876		major facilitator superfamily transporter	3.73314	3.58439e-93
OPOL_94496			3.7573	1.04479e-66
OPOL_46254		Allantoate permease	3.76331	1.15508e-61
OPOL_16375			3.84758	3.09994e-84
OPOL_24129		Putative amidase	3.88933	2.16663e-70
OPOL_15900	YDR124W	unknown function, induced by alpha-factor in S. cerevisiae	3.9215	5.03285e-15
OPOL_88811		Putative plasma membrane permease proposed to be involved in carboxylic acid uptake and repressed by thiamine; substrate of Dbf2p/Mob1p kinase; transcription is altered if mitochondrial dysfunction occurs	4.06561	2.30341e-19
OPOL_13484			4.06862	1.32439e-27
OPOL_48498	---	Carbon-nitrogen hydrolase	4.41349	1.11981e-24
OPOL_94495			4.46231	2.37277e-52
opol_wolfe_112			5.31098	4.76625e-40

## Sheet: pAOX-STE12
S5 Table. O. polymorpha genes with largest expression differences in (A) pAOX-EFG1, (B) pAOX-STE12, and (C) pAOX-RME1, vs. pAOX control upon induction of expression in methanol media.
Genes are highlighted as follows: a-specific (green), alpha-specific (pink), haploid-specific (purple), other mating functions (orange), and white/opaque circuit (yellow).
(B) pAOX-STE12
Gene	S. cerevisiae homolog	Description	Log2 (ratio pAOX-STE12:pAOX)	P(Adjusted)
OPOL_103143	YNL092W	putative methyltransferase; downstream of AXL1	-2.26506	1.24589e-21
OPOL_15895	TGL1	steryl ester hydrolase	-2.09808	9.04369e-28
OPOL_15032	SCW11	cell wall protein, regulated by Ste12 in S. cerevisiae	-2.07858	6.05245e-36
OPOL_7255			-1.95048	8.78691e-45
OPOL_15773			-1.89936	1.03934e-08
OPOL_15335	YJR084W(4e-28)	Protein that forms a complex with Thp3p; may have a role in transcription elongation and/or mRNA splicing	-1.81504	1.06187e-08
OPOL_76942	YKL071W(2e-50)	Putative protein of unknown function	-1.78187	1.17989e-15
OPOL_11182	IAH1	Isoamyl acetate-hydrolyzing esterase	-1.73663	2.73445e-10
OPOL_17530	ESBP6(3e-52)	Protein with similarity to monocarboxylate permeases	-1.69245	5.53495e-05
OPOL_16666	---	Helix-loop-helix DNA-binding domain	-1.678	1.65334e-10
OPOL_94215-A			-1.67472	6.52543e-18
opol_wolfe_48			-1.67464	1.11017e-15
OPOL_86266	---	Amine oxidase	-1.65283	1.47227e-33
OPOL_15588			-1.60856	7.92284e-28
OPOL_77110-B			-1.58367	6.12376e-26
WOR2_Zn_cluster	WOR2		-1.5646	5.67341e-14
OPOL_7254			-1.51412	2.11655e-24
OPOL_10725			-1.50514	3.66782e-22
OPOL_15071	PCL1	Cyclin, interacts with cyclin-dependent kinase Pho85p	-1.47816	9.93276e-08
OPOL_17551	YJL163C(4e-23)	Putative protein of unknown function	-1.43482	3.72317e-10
OPOL_9921-B			-1.41527	1.59498e-22
OPOL_93074			-1.36027	1.75263e-13
OPOL_95185			-1.34567	4.33191e-21
OPOL_76806-A			-1.30605	3.64373e-10
OPOL_95358			-1.28565	3.76095e-05
…	…	…	…	…
OPOL_46265	BEM1	bud and shmoo formation in response to pheromone	2.0175	1.61692e-41
OPOL_15761	NUF2	kinetochore subunit	2.0593	3.32075e-39
OPOL_15141	SRT1	Cis-prenyltransferase involved in synthesis of long-chain dolichols	2.07509	9.32575e-38
OPOL_15669	PRP43	RNA helicase	2.09645	1.26868e-57
OPOL_16675	RAM1	farnesyltransferase; preylates a-factor	2.09897	4.78972e-36
OPOL_39470	YCG1	Condensin subunit	2.10099	7.28501e-31
opol_wolfe_44			2.11288	1.08824e-51
OPOL_81631	UTP11	Subunit of U3-containing Small Subunit (SSU) processome complex involved in production of 18S rRNA and assembly of small ribosomal subunit	2.15645	6.86231e-35
OPOL_94362	ERG27	sterol reductase	2.17287	1.09686e-58
OPOL_99988	CRH1	Chitin transglycosylase that functions in the transfer of chitin to beta(1-6) and beta(1-3) glucans in the cell wall	2.19797	1.44402e-58
OPOL_10514			2.20952	3.01968e-45
OPOL_81447	MCM7	subunit of MCM2-7 helicase complex	2.23287	2.5994e-55
OPOL_92125	STE18	G protein coupled to pheromone receptors, gamma subunit	2.23831	5.94655e-24
OPOL_44874		Rab family GTPase; involved in the exocytic pathway; mediates intra-Golgi traffic or the budding of post-Golgi vesicles from the trans-Golgi	2.24858	1.41711e-15
OPOL_81024	KAR4	Karyogamy transcription factor	2.25301	1.53103e-50
OPOL_100148	PMS1	mismatch repair	2.26955	2.24975e-53
OPOL_74404	MON2 antisense	Peripheral membrane protein with a role in endocytosis and vacuole integrity	2.28592	2.91839e-66
OPOL_15539			2.30848	5.34607e-45
OPOL_42952	GAS5	1,3-beta-glucanosyltransferase, has similarity to Gas1p	2.34067	5.9894e-72
OPOL_101965	---	2OG-Fe(II) oxygenase superfamily	2.34718	3.47453e-33
OPOL_83235	PYD3	Beta-alanine synthase (pyrimidine degradation)	2.36363	1.52463e-30
OPOL_15751	thioesterase		2.37075	1.62203e-57
OPOL_76140	MUM2	meiotic DNA replication; mRNA methylation	2.37505	3.05376e-51
OPOL_13757	DIG2 / DIG1	MAP kinase-responsive inhibitor of the Ste12p transcription factor	2.39706	2.58325e-60
OPOL_37431	VID27	Cytoplasmic protein of unknown function; possibly involved in vacuolar protein degradation	2.41839	1.15777e-56
OPOL_15360	maltase	Major isomaltase (alpha-1,6-glucosidase) required for isomaltose utilization	2.4245	2.609e-52
OPOL_83800	IMO32(2e-74)	Conserved mitochondrial protein of unknown function	2.45667	2.07526e-72
OPOL_96144	Salicylate hydroxylase (Salicylate 1-monooxygenase)		2.49466	2.01167e-13
OPOL_40526	BNR1	formin	2.49528	5.66222e-44
OPOL_77487	---	Salicylate hydroxylase	2.53529	8.72465e-37
OPOL_93567	YJR054W(8e-36)	Vacuolar protein of unknown function; potential Cdc28p substrate	2.55342	5.20844e-54
OPOL_10301		Protein of unknown function	2.55591	1.61066e-68
OPOL_75115-A			2.57209	2.58387e-39
OPOL_94847	BUD3	axial bud-site selection	2.63568	4.01252e-46
OPOL_43709	CBC2	mRNA processing	2.70213	6.27694e-81
OPOL_74529	STE5	scaffold protein, pheromone response MAP kinase cascade	2.78798	4.77241e-71
OPOL_95245	RAM2	farnesyltransferase, a-factor maturation	2.87616	7.84944e-62
OPOL_16801	RFX1	DNA damage response transcription factor	2.89592	1.09699e-56
OPOL_95144			3.04724	2.27021e-66
OPOL_15458			3.09379	1.36654e-85
OPOL_102139	YPK3	An AGC kinase phosphorylated by cAMP-dependent protein kinase (PKA) in a TORC1-dependent manner	3.09388	1.95854e-87
OPOL_8067	RME1	transcription factor, repressor of meiosis	3.1396	1.84262e-62
opol_wolfe_108		ORF in 3' UTR of RME1, unlikely to be functional	3.15259	2.6852e-71
OPOL_15629	PRY1/PRY2	unknown, SCP domain	3.18957	3.90755e-126
OPOL_15699		unknown	3.22415	4.35992e-79
opol_wolfe_19		upstream of KAR4	3.24244	7.33698e-81
OPOL_81514	CDC6	DNA replication	3.26558	9.50594e-103
OPOL_75275	FRE2	ferric reductase	3.28917	3.33702e-71
OPOL_98828	DIP5	Dicarboxylic amino acid permease	3.34682	3.50843e-97
OPOL_16655	FEN2	Pantothenate transporter	3.36533	2.72595e-90
OPOL_15330		small ORF	3.72667	5.18845e-145
OPOL_15876	MNN14	unknown function, similarity to Mnn4	3.78849	1.90208e-131
OPOL_92301	ABZ2	aminodeoxychorismate lyase	3.91041	5.27257e-140
OPOL_77997	AFB1	barrier factor, a-factor blocking	4.06351	3.85283e-121
OPOL_92532	DSE1	daughter cell-specific expression	4.23837	1.24154e-212
OPOL_91819	RIM4	required for the expression of sporulation genes	4.25353	1.23896e-145
OPOL_92814	FAR1	cell cycle arrest in response to pheromone; CDK inhibitor	4.28944	8.43766e-153
OPOL_88856	STE6	ABC transporter for a-factor export	4.44158	1.403e-220
OPOL_50557		cytochrome P450	4.48503	7.83852e-102
OPOL_49114	STE4	G protein coupled to pheromone receptors, beta subunit	4.51749	1.56871e-136
OPOL_93463_FUS2	FUS2	cell fusion regulator	4.65598	2.10096e-85
OPOL_48863	STE12	transcription factor, pheromone response pathway	4.66127	1.7417e-171
OPOL_16726		prenylcysteine lyase	4.94814	1.79837e-294
OPOL_44505	AMD2	Amidase	5.087	1.16959e-100
OPOL_10419_ASG7	ASG7	a-specific that regulates signaling from Ste4, upstream of STE3	5.10741	2.38632e-169
OPOL_94575	SST2	GAP for Gpa1, regulates desensitization to alpha factor	5.14593	0
OPOL_17446_STE3	STE3	receptor for a-factor	5.54835	2.79833e-290
OPOL_13362	FUS3	MAP kinase involved in mating	5.6313	0
opol_wolfe_150	FIG1	pheromone-induced gene	5.64083	7.2979e-215
OPOL_95797	AXL1	protease for a-factor maturation	5.73447	1.88254e-242
OPOL_75596	PGC1	Phosphatidyl glycerol phospholipase C	5.76205	4.77169e-140
MATalpha2	MATalpha2	MATalpha2 transcription repressor	5.94102	1.44057e-126
OPOL_15900	YDR124W	unknown function, induced by alpha-factor in S. cerevisiae	6.19113	3.06945e-87
OPOL_74641	BAR1	barrier protease that cleaves alpha-factor	6.97592	0
OPOL_12530	GPA1	G protein coupled to pheromone receptors, alpha subunit	7.53385	0
OPOL_40804	STE2	receptor for alpha-factor	7.63567	0
OPOL_98825	YPL088W	aryl alcohol dehydrogenase; Tpa5 LTR insertion at 5' end	7.63908	0
MATalpha1	MATalpha1	MATalpha1 transcription factor	7.89685	2.73783e-107
MFalpha_pheromone	MFalpha1	alpha-factor pheromone	8.12053	0

## Sheet: pAOX-RME1
S5 Table. O. polymorpha genes with largest expression differences in (A) pAOX-EFG1, (B) pAOX-STE12, and (C) pAOX-RME1, vs. pAOX control upon induction of expression in methanol media.
Genes are highlighted as follows: a-specific (green), alpha-specific (pink), haploid-specific (purple), other mating functions (orange), white/opaque circuit (yellow), and meiosis (gray).
(C) pAOX-RME1
Gene	S. cerevisiae homolog	Description	Log2 (ratio pAOX-RME1:pAOX)	P(Adjusted)
OPOL_15480	ADH6	Alcohol dehydrogenase	-6.08691	8.8256e-255
OPOL_10725			-5.34434	2.98515e-149
OPOL_94203	CZF1-like2	Transcription factor	-4.87477	1.92952e-186
opol_GAGA		Small gene of unknown function	-4.70451	1.15428e-14
OPOL_15520			-4.64744	2.75722e-125
OPOL_9777			-4.23241	2.33637e-178
OPOL_15032	SCW11	cell wall protein, regulated by Ste12 in S. cerevisiae	-4.16256	2.68646e-123
OPOL_15816	HAK1_DEBOC	High-affinity potassium transporter	-3.61546	7.70008e-104
OPOL_7755			-3.58417	1.75807e-78
OPOL_77240			-3.51817	5.48536e-124
OPOL_15814	GAS1	Beta-1,3-glucanosyltransferase, required for cell wall assembly and also has a role in transcriptional silencing	-3.50302	3.47321e-98
OPOL_13749			-3.43605	1.1968e-05
OPOL_75355-B	YAT1	Carnitine acetyltransferase	-3.38149	1.30497e-101
OPOL_15255	MET2(1e-33)	L-homoserine-O-acetyltransferase	-3.27402	1.66498e-87
OPOL_7255			-3.24091	1.20225e-95
OPOL_16905	CNA1(3e-174)	Calcineurin A	-3.18604	8.59858e-51
OPOL_9921-B			-3.1844	1.49423e-71
opol_wolfe_48			-3.10747	8.32374e-47
OPOL_95185			-3.08651	1.10165e-81
OPOL_15980	ECM32(1e-163)	translation termination	-3.05696	1.40555e-90
OPOL_15773			-3.04042	1.01455e-26
OPOL_8897			-2.94073	4.07284e-88
OPOL_15722	PFK2	Beta subunit of heterooctameric phosphofructokinase involved in glycolysis	-2.92976	1.19714e-75
OPOL_10750	---	Unknown (cupin superfamiy, DUF861)	-2.9163	6.45612e-15
OPOL_78317-B	---	Protein kinase	-2.8897	2.19869e-87
…	…	…	…	…
OPOL_77341	SRX1	Sulfiredoxin, contributes to oxidative stress resistance by reducing cysteine-sulfinic acid groups in the peroxiredoxin Tsa1p	2.9956	1.01925e-44
OPOL_17119_IME2	IME2		3.01421	2.39592e-77
OPOL_15099			3.07962	4.9476e-54
OPOL_92122			3.08107	4.44039e-77
opol_wolfe_150	FIG1	pheromone-induced gene	3.09341	4.31042e-35
OPOL_14097	YJL213W(3e-61)	Protein of unknown function that may interact with ribosomes	3.1143	7.70104e-05
OPOL_15900	YDR124W	unknown function, induced by alpha-factor in S. cerevisiae	3.21741	1.7388e-08
OPOL_92125	STE18	G protein coupled to pheromone receptors, gamma subunit	3.23643	1.22713e-43
OPOL_94989			3.24179	4.37165e-110
OPOL_74529	STE5	scaffold protein, pheromone response MAP kinase cascade	3.25633	2.83302e-84
OPOL_74879_Spom_MEI2		Splicing regulator required for commitment to meiosis	3.28578	3.72444e-68
OPOL_46684			3.29405	2.16137e-32
OPOL_16946	ZAP1	Zinc-regulated transcription factor	3.30657	6.27531e-101
OPOL_13838	PCD1	Peroxisomal nudix pyrophosphatase with specificity for coenzyme A and CoA derivatives	3.32091	8.84988e-59
OPOL_82401			3.38318	7.97273e-17
opol_wolfe_113	OYE2	Old yellow enzyme	3.39534	7.41162e-29
OPOL_8158	DCG1(5e-17)	Protein of unknown function	3.40414	9.49563e-23
OPOL_8130	YML108W(1e-12)	Putative protein of unknown function whose structure defines a new subfamily of the split beta-alpha-beta sandwiches	3.44362	4.68209e-86
OPOL_76140	MUM2	meiotic DNA replication; mRNA methylation	3.464	3.20136e-102
OPOL_75277			3.46546	3.36833e-66
OPOL_13484			3.47528	6.40098e-06
OPOL_15458			3.47725	6.22926e-84
OPOL_76925	DAL5	Allantoate permease	3.49548	1.03332e-15
OPOL_83574	Hp_YNR1	Microsomal cytochrome b reductase	3.50328	1.51328e-10
OPOL_92301	ABZ2	aminodeoxychorismate lyase	3.53979	2.96491e-97
OPOL_82849	NIP7	Nucleolar protein required for 60S ribosome subunit biogenesis	3.54358	6.7083e-121
OPOL_92307	ALD2	Cytoplasmic aldehyde dehydrogenase	3.57684	1.23145e-89
OPOL_15539			3.60337	6.52036e-83
OPOL_47736	DAL1(2e-29)	Allantoinase	3.61712	3.22968e-15
OPOL_77106-A			3.62687	2.4024e-61
OPOL_6618			3.68202	2.56889e-57
OPOL_82822	---	FAD dependent oxidoreductase	3.68662	7.35012e-65
OPOL_93341_MUM3			3.70867	1.1941e-61
opol_wolfe_108		ORF in 3' UTR of RME1, unlikely to be functional	3.71721	3.48839e-93
OPOL_8163	YCR023C(7e-44)	Vacuolar membrane protein of unknown function	3.74748	1.57838e-23
OPOL_77487	---	Salicylate hydroxylase	3.78948	8.82258e-124
OPOL_48863	STE12	transcription factor, pheromone response pathway	3.79379	2.21178e-138
OPOL_92399	STP3	Zinc finger protein	3.79963	1.64089e-48
OPOL_16380			3.81393	3.13863e-30
OPOL_76360			3.81445	4.45834e-63
opol_wolfe_112			3.821	4.45093e-05
OPOL_88856	STE6	ABC transporter for a-factor export	3.85031	1.52746e-152
OPOL_9619			3.91405	3.76572e-64
OPOL_15966			3.96005	5.0346e-115
OPOL_14134			3.96995	2.69395e-15
MATalpha2	MATalpha2	MATalpha2 transcription repressor	3.99325	4.7658e-34
OPOL_10223			4.0425	5.24309e-42
OPOL_49114	STE4	G protein coupled to pheromone receptors, beta subunit	4.04858	1.95285e-84
OPOL_15967	BNA5(1e-90)	Kynureninase, required for the de novo biosynthesis of NAD from tryptophan via kynurenine	4.10109	2.69224e-07
OPOL_92814	FAR1	cell cycle arrest in response to pheromone; CDK inhibitor	4.13176	4.77537e-179
OPOL_38129			4.16075	9.44675e-53
OPOL_10419_ASG7	ASG7	a-specific that regulates signaling from Ste4, upstream of STE3	4.1805	7.07495e-108
OPOL_15141	SRT1	Cis-prenyltransferase involved in synthesis of long-chain dolichols	4.21882	7.33586e-185
opol_wolfe_46			4.25228	3.63076e-55
zinc_finger_OPOL_81369			4.27129	9.84578e-64
OPOL_10877			4.36195	4.9089e-55
OPOL_25033	DAL5	Allantoate permease	4.44683	1.27308e-59
OPOL_16726		prenylcysteine lyase	4.45859	8.63624e-198
OPOL_44377		spore wall formation	4.48662	8.31918e-57
OPOL_101985	JLP1	Sulfonate/alpha-ketoglutarate dioxygenase	4.50014	9.57644e-154
OPOL_17446_STE3	STE3	receptor for a-factor	4.50369	2.55567e-103
OPOL_77997	AFB1	barrier factor, a-factor blocking	4.56666	1.22654e-107
OPOL_11437	CZF1-like3	Zn(2)-Cys(6) transcription factor	4.61433	3.87125e-65
OPOL_16375			4.64896	3.07727e-95
OPOL_48179	GAP1	General amino acid permease	4.65906	3.65081e-27
OPOL_16705	YCT1	High-affinity cysteine-specific transporter	4.73795	3.57931e-161
OPOL_81921		Proline permease, required for high-affinity transport of proline	4.74488	6.05468e-102
OPOL_95611	ribose 5-phosphate isomerase		4.86162	9.89873e-59
OPOL_15770_SMA2	SMA2	Prospore membrane assembly	5.0856	2.20025e-101
OPOL_6586			5.16796	7.25813e-118
OPOL_13362	FUS3	MAP kinase involved in mating	5.31014	7.57236e-170
OPOL_17041	SEO1	Allantoate permease	5.31868	1.42533e-240
OPOL_40691	HAP3	transcriptional activator and global regulator of respiratory gene expression	5.39584	2.40094e-128
OPOL_75115-A			5.62489	2.78593e-226
OPOL_74641	BAR1	barrier protease that cleaves alpha-factor	5.64509	7.45775e-234
OPOL_95797	AXL1	protease for a-factor maturation	5.66746	7.88873e-257
OPOL_98825	YPL088W	aryl alcohol dehydrogenase; Tpa5 LTR insertion at 5' end	5.72072	1.42475e-134
OPOL_6106			5.85702	1.18544e-293
OPOL_83228	SEO1	Allantoate permease	6.16433	6.37902e-179
OPOL_91819	RIM4	required for the expression of sporulation genes	6.7259	0
MFalpha_pheromone	MFalpha1	alpha-factor pheromone	6.97347	4.19565e-243
MATalpha1	MATalpha1	MATalpha1 transcription factor	7.43503	7.19475e-31
OPOL_40804	STE2	receptor for alpha-factor	7.52554	0
OPOL_12530	GPA1	G protein coupled to pheromone receptors, alpha subunit	7.6556	0
OPOL_8067	RME1	transcription factor, repressor of meiosis	7.97653	1.16305e-65
OPOL_47656	DAL4	Allantoin permease	8.8794	3.08044e-55
