# Supplementary material for: Flip/flop mating-type switching in the methylotrophic yeast Ogataea polymorpha is regulated by an Efg1-Rme1-Ste12 pathway
Source: PLoS Genet. 2017 Nov 27;13(11):e1007092. doi: 10.1371/journal.pgen.1007092 (PMC5720833; doi:10.1371/journal.pgen.1007092)
Supplement: S6 Table — (XLSX) [file pgen.1007092.s016.xlsx]

## Sheet: Sheet1
S6 Table. Strains and plasmids used in this study.
Experiment	Species	Strain name	Background	MAT locus orientation	Genotype	Source
NaKG induces switching (Fig. 1)	Ogataea polymorpha	SH4330	NCYC495	MATalpha	ura3	Satoshi Harashima, Osaka University, Osaka, Japan
NaKG induces switching (Fig. 1)	Ogataea polymorpha	SH4330s-1	NCYC495	MATa	ura3	This study
Bulk segregant analysis (Fig. 3)	Ogataea polymorpha	DL-1	DL-1	MATalpha	leu2 ura3	Kantcho Lahtchev, Bulgarian Academy of Sciences, Sofia, Bulgaria
Cell-type and media RNA-seq (Fig. S1, S2, & S3 Fig.); Bulk segregant analysis (Fig. 2)	Ogataea polymorpha	"NCYC495"	NCYC495 x CBS4732	MATa	ade11 met6	Kantcho Lahtchev, Bulgarian Academy of Sciences, Sofia, Bulgaria
Cell-type and media RNA-seq (Fig. S1, S2, & S3 Fig.)	Ogataea polymorpha	"NCYC495"s-1	NCYC495 x CBS4732	MATalpha	ade11 met6	This study
Cell-type and media RNA-seq (Fig. S1, S2, & S3 Fig.)	Ogataea polymorpha	SHY2	"NCYC495" x SH4330	MATa/alpha	URA3/ura3; ADE11/ade11; MET6/met6	Hanson et al., PNAS 2014
Knockout RNA-seq (Fig. 3)	Ogataea polymorpha	SHY95	yku80 (NCYC495) x "NCYC495"	MATalpha	ade11 ku80::HPH efg1::KAN	This study
Knockout RNA-seq (Fig. 3)	Ogataea polymorpha	SHY94-22	yku80 (NCYC495) x "NCYC495"	MATalpha	ade11 ku80::HPH	This study
Knockout Phenotype (Fig. 3, 4)	Ogataea polymorpha	SHY171	"NCYC495"	MATa	ade11 met6 ku80::ZEO	This study
Knockout Phenotype (Fig. 3)	Ogataea polymorpha	SHY192	"NCYC495"	MATa	ade11 met6 ku80::ZEO efg1::NAT	This study
Knockout Phenotype (Fig. 4)	Ogataea polymorpha	SHY196	"NCYC495"	MATa	ade11 met6 ku80::ZEO 93012::HPH	This study
Knockout Phenotype (Fig. 4)	Ogataea polymorpha	SHY190	"NCYC495"	MATa	ade11 met6 ku80::ZEO rme1::NAT	This study
Knockout Phenotype (Fig. 4)	Ogataea polymorpha	SHY191	"NCYC495"	MATa	ade11 met6 ku80::ZEO ste12::NAT	This study
Knockout Phenotype (Fig. 3, 4)	Ogataea polymorpha	SHY179	SH4330	MATalpha	ura3 ku80::ZEO	This study
Knockout Phenotype (Fig. 3)	Ogataea polymorpha	SHY174	SH4330	MATalpha	ura3 ku80::ZEO efg1::NAT	This study
Knockout Phenotype (Fig. 4)	Ogataea polymorpha	SHY170	SH4330	MATalpha	ura3 ku80::ZEO 93012::HPH	This study
Knockout Phenotype (Fig. 4)	Ogataea polymorpha	SHY172	SH4330	MATalpha	ura3 ku80::ZEO rme1::NAT	This study
Knockout Phenotype (Fig. 4)	Ogataea polymorpha	SHY173	SH4330	MATalpha	ura3 ku80::ZEO ste12::NAT	This study
Overexpression (Fig. 5, S8)	Ogataea polymorpha	SHY199	"NCYC495"	MATa	ade11 met6 ku80::ZEO pAOX-HPH	This study
Overexpression (Fig. 5, S8)	Ogataea polymorpha	SHY200	"NCYC495"	MATa	ade11 met6 ku80::ZEO pAOX-EFG1-HPH	This study
Overexpression (Fig. 5, S8)	Ogataea polymorpha	SHY201	"NCYC495"	MATa	ade11 met6 ku80::ZEO pAOX-RME1-HPH	This study
Overexpression (Fig. 5, S8)	Ogataea polymorpha	SHY202	"NCYC495"	MATa	ade11 met6 ku80::ZEO pAOX-STE12-HPH	This study
Overexpression (Fig. 5)	Ogataea polymorpha	SHY203	"NCYC495"	MATa	ade11 met6 ku80::ZEO rme1::NAT pAOX-HPH	This study
Overexpression (Fig. 5)	Ogataea polymorpha	SHY204	"NCYC495"	MATa	ade11 met6 ku80::ZEO rme1::NAT pAOX-EFG1-HPH	This study
Overexpression (Fig. 5)	Ogataea polymorpha	SHY205	"NCYC495"	MATa	ade11 met6 ku80::ZEO rme1::NAT pAOX-RME1-HPH	This study
Overexpression (Fig. 5)	Ogataea polymorpha	SHY206	"NCYC495"	MATa	ade11 met6 ku80::ZEO rme1::NAT pAOX-STE12-HPH	This study
Overexpression (Fig. 5)	Ogataea polymorpha	SHY207	"NCYC495"	MATa	ade11 met6 ku80::ZEO ste12::NAT pAOX-HPH	This study
Overexpression (Fig. 5)	Ogataea polymorpha	SHY208	"NCYC495"	MATa	ade11 met6 ku80::ZEO ste12::NAT pAOX-EFG1-HPH	This study
Overexpression (Fig. 5)	Ogataea polymorpha	SHY209	"NCYC495"	MATa	ade11 met6 ku80::ZEO ste12::NAT pAOX-RME1-HPH	This study
Overexpression (Fig. 5)	Ogataea polymorpha	SHY210	"NCYC495"	MATa	ade11 met6 ku80::ZEO ste12::NAT pAOX-STE12-HPH	This study
Overexpression (Fig. 5)	Ogataea polymorpha	SHY211	"NCYC495"	MATa	ade11 met6 ku80::ZEO efg1::NAT pAOX-HPH	This study
Overexpression (Fig. 5)	Ogataea polymorpha	SHY212	"NCYC495"	MATa	ade11 met6 ku80::ZEO efg1::NAT pAOX-EFG1-HPH	This study
Overexpression (Fig. 5)	Ogataea polymorpha	SHY213	"NCYC495"	MATa	ade11 met6 ku80::ZEO efg1::NAT pAOX-RME1-HPH	This study
Overexpression (Fig. 5)	Ogataea polymorpha	SHY214	"NCYC495"	MATa	ade11 met6 ku80::ZEO efg1::NAT pAOX-STE12-HPH	This study
ChIP-seq (Fig. 5)	Ogataea polymorpha	SHY162	yku80 (NCYC495) x "NCYC495"	MATalpha	ade11 ku80::HPH RME1-3xHA::NAT	This study
Knockout Phenotype (S7 Fig.)	Ogataea polymorpha	SHY179	SH4330	MATalpha	ura3 ku80::ZEO czf1-like3::NAT	This study
Knockout Phenotype (S7 Fig.)	Ogataea polymorpha	SHY180	SH4330	MATalpha	ura3 ku80::ZEO czf1-like2::HPH	This study
Knockout Phenotype (S7 Fig.)	Ogataea polymorpha	SHY222	SH4330	MATalpha	ura3 ku80::ZEO wor2::HPH	This study
Knockout Phenotype (S7 Fig.)	Ogataea polymorpha	SHY223	SH4330	MATalpha	ura3 ku80::ZEO mit1::HPH	This study
Knockout Phenotype (S7 Fig.)	Ogataea polymorpha	SHY224	SH4330	MATalpha	ura3 ku80::ZEO czf1-like3::NAT czf1-like2::HPH	This study
Knockout Phenotype (S7 Fig.)	Ogataea polymorpha	SHY193	"NCYC495"	MATa	ade11 met6 ku80::ZEO czf1-like3::NAT	This study
Knockout Phenotype (S7 Fig.)	Ogataea polymorpha	SHY197	"NCYC495"	MATa	ade11 met6 ku80::ZEO czf1-like2::HPH	This study
Knockout Phenotype (S6 Fig.)	Ogataea polymorpha	SHY220	"NCYC495"	MATa	ade11 met6 ku80::ZEO wor2::HPH	This study
Knockout Phenotype (S7 Fig.)	Ogataea polymorpha	SHY221	"NCYC495"	MATa	ade11 met6 ku80::ZEO mit1::HPH	This study
Knockout Phenotype (S7 Fig.)	Ogataea polymorpha	SHY217	"NCYC495"	MATa	ade11 met6 ku80::ZEO czf1-like3::NAT czf1-like2::HPH	This study
Knockout Phenotype (Fig. 6)	Ogataea polymorpha	SHY124	yku80 (NCYC495) x SH4330	MATalpha	ura3 rad51::HPH	This study
Knockout Phenotype (S10 Fig.)	Ogataea polymorpha	SHY187	SH4330	MATalpha	ura3 ku80::ZEO rad17::NAT	This study
Knockout Phenotype (S10 Fig.)	Ogataea polymorpha	SHY121	yku80 (NCYC495) x SH4330	MATalpha	ura3 gaga::HPH	This study
Knockout Phenotype (S10 Fig.)	Ogataea polymorpha	SHY98	yku80 (NCYC495) x "NCYC495"	MATalpha	ade11 met6 16556::KanMX	This study
Knockout Phenotype (S10 Fig.)	Ogataea polymorpha	SHY119	yku80 (NCYC495) x SH4330	MATalpha	ura3 15520::HPH	This study
Knockout Phenotype (S10 Fig.)	Ogataea polymorpha	SHY120	yku80 (NCYC495) x SH4330	MATalpha	ura3 76032::HPH	This study
Knockout Phenotype (S10 Fig.)	Ogataea polymorpha	SHY122	yku80 (NCYC495) x SH4330	MATalpha	ura3 MFalpha1::HPH	This study
Knockout Phenotype (S10 Fig.)	Ogataea polymorpha	SHY146	yku80	MATalpha	leu1.1 ura3 yku80::URA3 tec1::HPH	This study
Knockout Phenotype (S10 Fig.)	Ogataea polymorpha	SHY148	yku80	MATalpha	leu1.1 ura3 yku80::URA3 17301::HPH	This study
Knockout Phenotype (S10 Fig.)	Ogataea polymorpha	SHY149	yku80	MATalpha	leu1.1 ura3 yku80::URA3 12452::HPH	This study
Knockout Phenotype (S10 Fig.)	Ogataea polymorpha	SHY153	yku80	MATalpha	leu1.1 ura3 yku80::URA3 czf1-like1::HPH	This study
Knockout Phenotype (S10 Fig.)	Ogataea polymorpha	SHY154	yku80	MATalpha	leu1.1 ura3 yku80::URA3 xbp1::HPH	This study
Knockout Phenotype (S10 Fig.)	Ogataea polymorpha	SHY155	yku80	MATalpha	leu1.1 ura3 yku80::URA3 mga1::HPH	This study
Knockout Phenotype (S10 Fig.)	Ogataea polymorpha	SHY158	yku80	MATalpha	leu1.1 ura3 yku80::URA3 ash1::HPH	This study
Knockout Phenotype (S10 Fig.)	Ogataea polymorpha	SHY157	yku80	MATalpha	leu1.1 ura3 yku80::URA3 kss1::HPH	This study
Knockout Phenotype (S10 Fig.)	Ogataea polymorpha	SHY159	yku80	MATalpha	leu1.1 ura3 yku80::URA3 fus3::HPH	This study
Knockout Phenotype (S10 Fig.)	Ogataea polymorpha	SHY182	SH4330	MATalpha	ura3 ku80::ZEO rim4::NAT	This study
Knockout Phenotype (S10 Fig.)	Ogataea polymorpha	SHY183	SH4330	MATalpha	ura3 ku80::ZEO mum2::NAT	This study
Knockout Phenotype (S10 Fig.)	Ogataea polymorpha	SHY184	SH4330	MATalpha	ura3 ku80::ZEO rfx1::NAT	This study
Knockout Phenotype (S10 Fig.)	Ogataea polymorpha	SHY185	SH4330	MATalpha	ura3 ku80::ZEO pms1::NAT	This study
Knockout Phenotype (S10 Fig.)	Ogataea polymorpha	SHY186	SH4330	MATalpha	ura3 ku80::ZEO 15330::NAT	This study
Overexpression (Fig. 5, S8)	Plasmid	pHIPH4		n/a	pAOX HPH	Ida van der Klei, University of Groningen, Groningen, Netherlands
Overexpression (Fig. 5, S8)	Plasmid	pSH12	pHIPH4	n/a	pAOX-RME1-HPH	This study
Overexpression (Fig. 5, S8)	Plasmid	pSH05	pHIPH4	n/a	pAOX-EFG1-HPH	This study
Overexpression (Fig. 5, S8)	Plasmid	pSH14	pHIPH4	n/a	pAOX-STE12-HPH	This study
