# Supplementary material for: Flip/flop mating-type switching in the methylotrophic yeast Ogataea polymorpha is regulated by an Efg1-Rme1-Ste12 pathway
Source: PLoS Genet. 2017 Nov 27;13(11):e1007092. doi: 10.1371/journal.pgen.1007092 (PMC5720833; doi:10.1371/journal.pgen.1007092)
Supplement: S7 Table — (XLSX) [file pgen.1007092.s017.xlsx]

## Sheet: Sheet1
S7 Table. Primers used in this study.
Primer name	sequence (5'-3')	Label in figure
MAT locus PCR
HpolMATa2	CCACTCATGGGAAATGATCCG	A
HpolMATb1	GAGTCATGGGGTCTGGTTTG	B
HpolMATb2	CTGCATGATATGACTACCAGCC	B
HpolMATc1	CTCAGATGATCCCACCACTAGG	C
HpolMATd1	CTGCGTCAGCTCAGGAATC	D
Knockout construction
Kan-348F	CAGCGACATGGAGGCCCAG
Kan+1042R	GGATGGCGGCGTTAGTATCG
H5hph-480F	CCCACACACCATAGCTTCAAA
H5hph+1273R	GTTTTCGACACTGGATGGCG
NAT-380F	TAG CTT GCC TCG TCC CCG
NAT +877R	TCGATTACAACAGGTGTTG
pEBCMZC_CYC1TT_R	GCAAATTAAAGCCTTCGAGC
Hp_PHD1P1	GGATCCTGTGTCCAGTGACATG
Hp_PHD1P2	CCCGTAGCGGACTAGATAAGATC
Hp_PHD1KanP3b	CTGGGCCTCCATGTCGCTGGGCTTGACTCAATCTTTAGAAGG
Hp_PHD1KanP4b	CGATACTAACGCCGCCATCCTGTGTACTTATTTCATTTTTGCCGTTAG
Hp_PHD1P5	CCGAAGAGGAACGTATCCAAC
Hp_PHD1P6	GCCCTAAGCAAAGACGGC
HpolKU80P1	catcgccgtgctcatcttg
HpolKU80P2	gcaacactttcacagccacg
HpolKU80P6	TAGGCTGCTTCGACAACGTG
HpolKU80P5	CGTCGTAGCTGCCCGAATAG
Hp_Ku80P4zeo	GCT CGA AGG CTT TAA TTT GCG TTG CTT GAC AGC GTG CTA C
HpolKU80hphP3	TTTGAAGCTATGGTGTGTGGGCAACTTGGAAGCCATGCTCG
HpolKU80hphP4	CGCCATCCAGTGTCGAAAACgttgcttgacagcgtgctac
HpPHD1P3nat	CGGGGACGAGGCAAGCTggggcttgactcaatctttag
HpPHD1P4nat	CAACACCTGTTGTAATCGAtgtgtacttatttcatttttgccg
Hp93012P0	CAC CTT GAC CAG CAC CTG
Hp93012P1	GAG AGC GGA AAC TAT GTG CG
Hp93012P2	GAA GTA CCG GGA GTG CTC C
Hp93012natP3	CGG GGA CGA GGC AAG CTC ATT AAC GAA CGT ATG TTT ACT GCA
Hp93012natP4	CAA CAC CTG TTG TAA TCG AGT CGA ACT GAG TGT TTT TGT GTT G
Hp93012P5	GAT TTC CGC AAT CCA CAG CTC C
Hp93012P6	CCC AAA ACT CTT GAG TGC CTC
HpRME1P3nat	CGG GGA CGA GGC AAG CTA CAT TAG CAT TGT CCC ACG TC
HpRME1P4nat	CAA CAC CTG TTG TAA TCG AAG GAG ATG ACC TAG ATG GCT GAG
HpSTE12P3nat	CGG GGA CGA GGC AAG CTT GAT CCA TTC CCT GTC TCT GC
HpSTE12P4nat	CAA CAC CTG TTG TAA TCG ATC GGA CGA GAA CGA CGA A
HpRme1P2	AGGACACGCAAAGTCAGCCTCG
HpRme1P1	TGGTTGAAGCGAGCTACCGAGG
HpRme1P6	TAAGCCCGACATTGGCCGAG
HpRme1P5	TGACCTGACGCACTCGATACATG
HpSte12P1	TGCAGAACTGGCGTGCCATG
HpSte12P2	TTGGAAGAACTGGCACATGG
HpSte12P6	GCACTCAAGAGCTGCAACGAAAC
HpSte12P5	CATGCAAGTCTCCGCGTGAAGC
HpCZF2P1	GCG CCA ACT CGG CCA TAA TC
HpCZF2P2	TTT GCA GAG ACG TGA TGG AGG AC
HpCZF2P3hph	TTT GAA GCT ATG GTG TGT GGG CCA TGT ACC GGT GAA ATT GAA T
HpCZF2P4hph	CGC CAT CCA GTG TCG AAA ACC AGG ATG ACA CGA TAT AC
HpCZF2P5	TCA ACT ACT TCG AGC ACA CCG AG
HpCZF2P6	AGC TGC ACA AGG ATC AGG AG
HpCZF3P1	GGT TAT TGC CGT TGT GAG GAG TTG
HpCZF3P2	ACC TTG TGG TAG AAA GCT GG
HpCZF3P3nat	CGG GGA CGA GGC AAG CTG AAC ATA AGA AAT CGG TAA AGC CG
HpCZF3P4nat	CAA CAC CTG TTG TAA TCG AGT ACT TAT CGT TAG CCT AGT TAT G
HpCZF3P5	ACT CGT ATG GGT GAG CGG TTC
HpCZF3P6	TCT TGC CTC TCT AGG CTC TCC
HpWOR2P1	CGG CAA GAG AGA TGC GAG TAG G
HpWOR2P2	GGG CCA TGC AAA CAA ACA CGA C
HpWOR2P3	TTT GAA GCT ATG GTG TGT GGG GAT TGA CAC AAA GGG GCC AGA AAC
HpWOR2P4	CGC CAT CCA GTG TCG AAA ACC TGA CCG ACT GTT TAT ATC TAG AG
HpWOR2P5	CAC TGA GAT TAT GGC GCT TTC C
HpWOR2P6	GAG TCT TTC AAC TGG CTT TGC
HpMIT1P1	GTG TCA TCA GGT GCA TCA ACG AAG
HpMIT1P2	GGT CCT CAA AGG CGG TGA TC
HpMIT1P3hph	TTT GAA GCT ATG GTG TGT GGG GGC CAT GGT AGG ATT CCA TAT TTC
HpMIT1P4hph	CGC CAT CCA GTG TCG AAA ACA TTA CGA TCC ACC TTG TGT ACG GG
HpMIT1P5	CTG AAC CAC ACT GAA GAA CTC TTG
HpMIT1P6	GGC CTG CTG AAG GTG ACT TG
HpRad51hphP3	TTTGAAGCTATGGTGTGTGGGAGCGACTTGGGTCATTGCGAAC
HpRad51P1	CTCACAATCTCGCAGTCTTCACTC
HpRad51P2	GGACGTAACTGCCTGCATCG
HpRad51hphP4	CGCCATCCAGTGTCGAAAACACTGTGTTTGCATTGGGCCAGG
HpRad51P6	GTTCACCGGCTGTTCCGCAATATG
HpRad51P5	AGAATGCGGTCCCACTTAACAGG
HpRAD17P1	AGG GAC TAG AGC AGG CGT TG
HpRAD17P2	AAT GAT AAA TGG AGC CTG GGA GC
HpRAD17P3nat	CGG GGA CGA GGC AAG CTG GAT TTG TTC AAG GGG CAT ATA AG
HpRAD17P4nat	CAA CAC CTG TTG TAA TCG AAG GTC TGG CAA ACC CAA CC
HpRAD17P5	TTC AAG GAG TTC GTT CCG CAA G
HpRAD17P6	TGC GAG AAT CGG AAG ACA GTG G
Hp_GAGAP1	GGCTTCCGATCTGTGCTG
Hp_GAGAP2	GGATTCTGGAACAACTGGATAGTC
Hp_GAGAP5	CCCGTAAGAAATTCAGGGAGG
Hp_GAGAP6	TCGGGCTCCAACAACAGC
Hp_16556P1	CGGCTTTCTGGCCCAAATTC
Hp_16556P2	GCACGAGCCACTGACCATG
Hp_16556PKanP3b	CTGGGCCTCCATGTCGCTGCGGAGGAACACGGTTGCATC
Hp_16556PKanP4b	CGATACTAACGCCGCCATCCCATGGAGCAAAGAAAGAATTGC
Hp_16556P5	CTTTGTGACGCGGTACTTTTG
Hp_16556P6	GAGGTGGTGTGCACTTCTG
Hp_15520KanP3b	CTGGGCCTCCATGTCGCTGGATAAGAAAGTGTATAACCGAACG
Hp_15520KanP4b	CGATACTAACGCCGCCATCCTCCGCAAAGCCAAGAG
Hp_15520P1	GATCTCAGCCAGTCCATCG
Hp_15520P2	GTTTCCCGACCATCACCG
Hp_15520P5	GGCAATGCACATCCGTACACC
Hp_15520P6	GTTGCAAAGACTGCTGGATTG
Hp_76032P1	CGGAATCGTCACCAGCTCTG
Hp_76032P2	GCTACCGTCGGAGCTCTC
Hp_76032P5	GATCTGTGAGCTGTTTGACAAGAC
Hp_76032P6	CGAAGGCGGATGCGTTCAC
Hp76032hphP3	TTT GAA GCT ATG GTG TGT GGG GGA GGA AGG ATA AAT GGT AGC AG
Hp76032hphP4	CGC CAT CCA GTG TCG AAA ACC TAT GTC ATC TTA GTT TAA GTA CG
Hp_MFalpha1P1	GATTTACGCGTTATGCCTTCTAG
Hp_MFalpha1P2	CACAAAGTGGGGCTCAATGC
Hp_MFalpha1P5	GTCGCCCATTACCACCAC
Hp_MFalpha1P6	GCTTGAAAGCCAGCACCTG
HpMFalpha1hphP3	TTT GAA GCT ATG GTG TGT GGG TGT GGA GTC GAT TGA AGT GAA G
HpMFalpha1hphP4	CGC CAT CCA GTG TCG AAA ACA CCG AAC AGC TTG CTA TGA C
HpTEC1P1	AAG ATG AAG CCT ACG ACG CAC G
HpTEC1P2	AGG CAC TGG CTT CTA AGA TGG AC
HpTEC1P3hph	TTT GAA GCT ATG GTG TGT GGG CAA ACA TGG CTT GGA AAC TTT ACG
HpTEC1P4hph	CGC CAT CCA GTG TCG AAA ACG TGG TGA CCG TGA GTG CTC
HpTEC1P5	TCC CGT AGC CAG TTT GAT GTC G
HpTEC1P6	GAG ATT TCT GTG CCG ATT CGA GC
Hp17301P1	GCC GCA TAA TCG GGA CAC AC
Hp17301P2	ATG CGG ACA ACA CAT CCT TC
Hp17301P3	TTT GAA GCT ATG GTG TGT GGG ATT GTT TCA AAC TTC AGT ATC AAC
Hp17301P4	CGC CAT CCA GTG TCG AAA ACC GTC GGC AAC GGC TTC TC
Hp17301P5	CAT TCT TAT CCA GCC TTG GCA GC
Hp17301P6	AGC TAG ATG GCT TGA CGA CGA C
Hp12452P1	ATT GTG CGG CCT ACT TAT GGT GTG
Hp12452P2	TAC TTG TGC GAG GCT GAG TCA TC
Hp12452P3	TTT GAA GCT ATG GTG TGT GGG ATC TTC ATT TAC GGA TAC ATA CAC
Hp12452P4	CGC CAT CCA GTG TCG AAA ACT GTT TCG AAC GAA TGA ATA GCC AC
Hp12452P5	TCT CCG CAT TAG GTA CAA GCC AC
Hp12452P6	ACC GCC CTC TTG TCG TAT CTG
HpCZF1P1	TGC CGG GAG GAA TGA TTA GAT CG
HpCZF1P2	TCC ATT TCC TGC GAT AGC TTG TTG
HpCZF1P3hph	TTT GAA GCT ATG GTG TGT GGG TTG GGA CAA GAT CTT CGT TGA ACC
HpCZF1P4hph	CGC CAT CCA GTG TCG AAA ACC GAA ACG TGA ATT ATA ACA CTC TA
HpCZF1P5	TTG CTG CAC CAT TCA CAT CCA AAC
HpCZF1P6	TTG AGA TTG CGA ACA GGC AGC
HpXBP1P1	AGC TGG TAT CTG GTC GGC TG
HpXBP1P2	TGC CGA TCT CGT GGT AAA TCT C
HpXBP1P3hph	TTT GAA GCT ATG GTG TGT GGG GGT TTG AAG CAT TTT CTC ACA CAG
HpXBP1P4hph	CGC CAT CCA GTG TCG AAA ACT CTA GTG ATT TAA CAT TCA GCA CG
HpXBP1P5	GGC TCT CGG GAT CGT CAT TG
HpXBP1P6	GTG GCT GAG CAA TCC CTG TTC
HpASH1P1	ACA CTC TTC TCT GGT TGT TCG GTC
HpASH1P2	GTA CAA GGA CAC GCC AAA CCA C
HpASH1P3hph	TTT GAA GCT ATG GTG TGT GGG AAC GAG TGA CAG TTT GGA GAA TTG
HpASH1P4hph	CGC CAT CCA GTG TCG AAA ACA GAA TAA GGG CAA GGT GCT TGT C
HpASH1P5	GTT GTT GCA CTT CAC CGC GTA G
HpASH1P6	ATC TGC TGG ATC TCG GTC TTG G
HpMGA1P1	TTC AAG AAG GAC GAG GGC GAC
HpMGA1P2	GTC CGA CAC ATA CAG CAC AAG C
HpMGA1P3hph	TTT GAA GCT ATG GTG TGT GGG TGC AGA GAA CGG GCC GAT TC
HpMGA1P4hph	CGC CAT CCA GTG TCG AAA ACC GCT TGT CCA GGA CTA ACT TGT AC
HpMGA1P5	TCT GTT GGG TGA ACT GTC TGG TG
HpMGA1P6	TGT CCG AGT CGT CGC TGT TC
HpKSS1P1	CGT GTC TGG TAG CAA TGT CAA TG
HpKSS1P2	ACT TGG CTC TAG CAC CCT TGG
HpKSS1P3hph	TTT GAA GCT ATG GTG TGT GGG AAC ATA GTA CGC TCA AAA GGT TGG
HpKSS1P4hph	CGC CAT CCA GTG TCG AAA ACG GGC ATA AAT AGA TAT TAT AGC AT
HpKSS1P5	CCG CGT CAC CAC CAT AAA TGC
HpKSS1P6	CAA GTT GTT GAG TCG CGC TGG
HpFUS3P1	TGT ATG AGC CGA GAT GGA GCA AG
HpFUS3P2	GTA ATG GCT CGG CCA GAT GC
HpFUS3P3hph	TTT GAA GCT ATG GTG TGT GGG GGT TGG AAA GAC CTT GCT GC
HpFUS3P4hph	CGC CAT CCA GTG TCG AAA ACC TGT ATG CCG AAA TTC TAG CTA CC
HpFUS3P5	CTC ATT TCA TCC GAG CCA CC
HpFUS3P6	AGG CCG TCA CGA GTT GGA AG
HpRIM4P1	CAA AGC TGC AAT CTA GTG AGG
HpRIM4P2	ATC CAG TGG CAT TCT TGT GTC C
HpRIM4P3nat	CGG GGA CGA GGC AAG CTG CCC TCC ATC ATA GTA ATT TGC
HpRIM4P4nat	CAA CAC CTG TTG TAA TCG ACC GTT TAG TAT GAG AAC CTG AG
HpRIM4P5	ATT CTC GCT GCT CAC TAC CTT ATC
HpRIM4P6	TCT GCC AGC TTC TCA CAT GC
HpMUM2P1	TCA ACA ACC AGC GCG TGA C
HpMUM2P2	CGC AGA CGG AGA ACA TCC AG
HpMUM2P3nat	CGG GGA CGA GGC AAG CTC ATG ACG CTG TGC TCA GAA AG
HpMUM2P4nat	CAA CAC CTG TTG TAA TCG ACG TCT TCA TTG CAA TGT ATC G
HpMUM2P5	AAA CTG GAG AAC TGG GTG CCT ATC
HpMUM2P6	AAG GTG TAT AGT GAA GTG CGC TTG
HpRFX1P1	GGC ATC GCT ATG AAC ACC ATC AG
HpRFX1P2	AGC TCA TCC CGC AAC TGG TAG
HpRFX1P3nat	CGG GGA CGA GGC AAG CTG TCA CCT GTG TGC GGG ATC
HpRFX1P4nat	CAA CAC CTG TTG TAA TCG AGA TCT GGC TGT GGG TCT ACA TTC
HpRFX1P5	GCA GCC GAA GAA TCG GAG AAA TC
HpRFX1P6	AAT GGT GTT TGG CTC GCA CG
HpPMS1P1	GTG CAG AAC AAC GTC GCT GG
HpPMS1P2	CTC ATT TAC GGC ACA CGC CAC
HpPMS1P3nat	CGG GGA CGA GGC AAG CTA TTC GTG TTA GGG TCA TAC GCG
HpPMS1P4nat	CAA CAC CTG TTG TAA TCG AAT GAA ACA TGA GGC TGT GCA AAT G
HpPMS1P5	TTG TAG TCA GTG GTA GCG AGA TGG
HpPMS1P6	CCT GAG CCG TAA GAG GAG TAG C
Hp15330P1	AGT CGT TAC TTT CTG GGT CAC TC
Hp15330P2	GAT GTG TCA GTT TCG CTA CAG G
Hp15330P3nat	CGG GGA CGA GGC AAG CTG CGC TCG TTA AAC TGC ACA AGT C
Hp15330P4nat	CAA CAC CTG TTG TAA TCG AGA AAC GCA AGC TTA TGG GAG ATC
Hp15330P5	GCA GTA TGA GCG GTC GCA AG
Hp15330P6	AGG CAG AGA AGC CAT AAC CAG G
Overexpression constructs
HpRME1-15FSbfI	TAA GCA CCT GCA GGC GTA GAC GTG GGA CAA TGC
HpRME1+1094RXmaI	TAA GCA CCC GGG CAG CCA TCT AGG TCA TCT CC
HpSTE12-3FSbfI	TAA GCA CCT GCA GGG TCA TGG CAG AGA CAG GG
HpSTE12+2029RSbfI	TAA GCA CCT GCA GGG TCA TTC GTC GTT CTC GTC C
HpPHD1-3FHindIII	TAAGCAAAGCTTCCCATGTCGTCTGAATCTCAC
HpPHD1+1394RxbaI	TAAGCATCTAGAACTGACAAACCATGGTGATAATAC
ChIP-seq Construct
HpRME1F5	GCA TAA CTT TTC AGT GCA CC
HA_Nat_R	CGGGGACGAGGCAAGCTCTATTATTAGGCAGCCGGAGCG
HpSTE12F2	ACA ACA GCA TCG ACT TCA ATC TGG
HpSTE12F4nat	CAACACCTGTTGTAATCGAcaagtattttaaaggacttttgc
HpSte12P6	GCACTCAAGAGCTGCAACGAAAC
HpRME1F3nat	CAACACCTGTTGTAATCGAtgagtctctaatatttaatgttc
HpRme1P6	TAAGCCCGACATTGGCCGAG
